# Supplementary material for: Proteotranscriptomics Reveal Signaling Networks in the Ovarian Cancer Microenvironment
Source: Mol Cell Proteomics. 2017 Nov 15;17(2):270–89. doi: 10.1074/mcp.RA117.000400 (PMC5795391; doi:10.1074/mcp.RA117.000400)
Supplement: Supplemental Data [file supp_RA117.000400_133125_0_supp_12701_fxq6mf.xls]

## Sheet: Sheet1
patient	diagnosis	grade	RNAseq TU	RNAseq TAM	RNAseq TAT	Protein TU	Protein TAM	Protein TAT
22	HGSC	pT3c		TAM22 (E-MTAB-3167)
27	HGSC	pT3c	TU27L (E-MTAB-4162), TU27s (E-MTAB-4162)
31	HGSC	pT3c		TAM31 (E-MTAB-3167)	TAT31 (E-MTAB-4162)
51	HGSC	pT3c			TAT51 (E-MTAB-4162)
69	HGSC	pT3c		TAM69 (E-MTAB-5498)
70	HGSC	pT3c	TU70L (E-MTAB-4162), TU70m (E-MTAB-4162), TU70s (E-MTAB-4162)
72	HGSC	Peritoneum		TAM72 (E-MTAB-5498)
76	HGSC	pT2b		TAM76 (E-MTAB-5199)
80	HGSC	pT3c		TAM80 (E-MTAB-5199)
82	HGSC	pT3c		TAM82 (E-MTAB-5199)
87	HGSC	pT3c	TU87L (E-MTAB-4162), TU87m (E-MTAB-4162)
91	HGSC	pT3c		TAM91 (E-MTAB-5199)
92	HGSC	pT3c	TU92G (E-MTAB-5498), TU92L (E-MTAB-4162)	TAM92 (E-MTAB-4162)		TU92L (PXD006138)	TAM92 (PXD006138)	TAT92 excluded because of contamination
94	HGSC	pT3b		TAM94 (E-MTAB-5199)
95	HGSC	pT3c		TAM95 (E-MTAB-5498)
96	HGSC	pT3c		TAM96 (E-MTAB-5498)
101	HGSC	pT3c		TAM101 (E-MTAB-5199)	TAT101 (E-MTAB-4162)
103	HGSC	pT3c		TAM103 (E-MTAB-5199)
105	HGSC	pT3c	TU105G (E-MTAB-5498), TU105L (E-MTAB-4162)	TAM105 (E-MTAB-4162)		TU105L (PXD006138)	TAM105 (PXD006138)	TAT105 (PXD006138)
108	HGSC	pT3c	TU108G (E-MTAB-5498), TU108L (E-MTAB-4162), TU108s (E-MTAB-4162)	TAM108 (E-MTAB-4162)		TU108s (PXD006138)	TAM108 excluded because of contamination	TAT108 (partially excluded, PXD006138)
111	HGSC	pT3c		TAM111 (E-MTAB-5199)
112	HGSC	pT3c	TU112G (E-MTAB-5498), TU112L (E-MTAB-4162)	TAM112 (E-MTAB-4162)
114	HGSC	pT3c	TU114G (E-MTAB-5498), TU114s (E-MTAB-4162)	TAM114 (E-MTAB-4162)		TU114s (PXD006138)	TAM114 (PXD006138)	TAT114 (PXD006138)
115	HGSC	pT3c		TAM115 (E-MTAB-5199)
116	HGSC	pT3c	TU116s (E-MTAB-4162)	TAM116 (E-MTAB-4162)
117	HGSC	pT3c	TU117s (E-MTAB-4162)	TAM117 (E-MTAB-4162)	TAT117 (E-MTAB-5498)	TU117s (PXD006138)	TAM117 (PXD006138)	TAT117 (PXD006138)
118	HGSC	pT3c		TAM118 (E-MTAB-5199)
119	HGSC	pT3c		TAM119 (E-MTAB-?)		TU119L (PXD006138)	TAM119 (PXD006138)	TAT119 (partially excluded, PXD006138)
120	HGSC	pT3c	TU120L (E-MTAB-5498)	TAM120 (E-MTAB-5498)	TAT120 (E-MTAB-5498)	TU120L (PXD006138)	TAM120 (PXD006138)	TAT120 (PXD006138)
121	HGSC	pT3c		TAM121 (E-MTAB-5498)
122	HGSC	pT3c		TAM122 (E-MTAB-5498)
128	HGSC	pT3c	TU128L (E-MTAB-5498)	TAM128 (E-MTAB-5498)	TAT128 (E-MTAB-5498)	TU128L (PXD006138)	TAM128 (PXD006138)	TAT128 (partially excluded, PXD006138)
133	HGSC	pT3c	TU133L (E-MTAB-5498)	TAM133 (E-MTAB-5498)		TU133L (PXD006138)	TAM133 (PXD006138)	TAT133 (PXD006138)
			shaded: matched RNA and protein samples
