# Supplementary material for: Proteotranscriptomics Reveal Signaling Networks in the Ovarian Cancer Microenvironment
Source: Mol Cell Proteomics. 2017 Nov 15;17(2):270–89. doi: 10.1074/mcp.RA117.000400 (PMC5795391; doi:10.1074/mcp.RA117.000400)
Supplement: Supplemental Data [file supp_RA117.000400_133125_0_supp_21963_lz63fx.xlsx]

## Sheet: Overview
Overview of Supplementary Datasets
S1	Proteomics data (LFQ)
S2	Proteomics statistical tests
S3	Transcriptomic data (TPM)
S4	Genes with strong correlation of mRNA and protein abundance
S5	Compiled list of membrane receptors (predicted receptome)
S6	Membrane receptors by description (used for compiling Dataset 5)
S7	Ramilowski curated (used for compiling Dataset 5)
S8	CD receptors (used for compiling Dataset 5)
S9	Compiled list of secreted proteins (predicted secretome)
S10	Compiled list of receptor-ligand groups
S11	Proteins predicted as "secreted" in conditioned media from TU and TAM samples
S12	RNA expression for growth factor/cytokine receptor genes in TPM
S13	RNA expression for growth factor and cytokine genes in TPM
S14	Not expressed RNAs for growth factor/cytokine receptors and their ligands in TPM
S15	Proteome-derived receptomes of TU, TAM and TAT
S16	Proteome-derived secretomes of TU, TAM and TAT
S17	RNA expression in TPM of genes coding for lipid-mediator-generating enzymes and lipid receptors
S18	Genes coexpressed with CD163/MRC1 in TAM and coding for secreted proteins
S19	Genes coexpressed in TU with CD163/MRC1 in TAM and coding for secreted proteins
S20	Surrogate markers
S21	Protein groups (MaxQuant)
S22	Proteins with undetected RNA

## Sheet: S1
DATASET 1 - Proteomics data (LFQ)
name	stable_id	TU LFQ median	TU LFQ median absolute deviation	TAM LFQ median	TAM LFQ median absolute deviation	TAT LFQ median	TAT LFQ median absolute deviation	LFQ intensity TU92	LFQ intensity TU105	LFQ intensity TU108	LFQ intensity TU114	LFQ intensity TU117	LFQ intensity TU119	LFQ intensity TU120	LFQ intensity TU128	LFQ intensity TU133	LFQ intensity TAM92	LFQ intensity TAM105	LFQ intensity TAM114	LFQ intensity TAM117	LFQ intensity TAM119	LFQ intensity TAM120	LFQ intensity TAM128	LFQ intensity TAM133	LFQ intensity TAT105	LFQ intensity TAT108	LFQ intensity TAT114	LFQ intensity TAT117	LFQ intensity TAT119	LFQ intensity TAT120	LFQ intensity TAT128	LFQ intensity TAT133
A1BG	ENSG00000121410	45469000	4.07271e+07	46281000	2.38119e+07	4.17303e+07	4.86285e+07	3.03146e+07	-7.52928e+06	172770000	43684000	2.44664e+07	100250000	45469000	65983000	100010000	35552000	50791000	108800000	4.08605e+07	104910000	41771000	39620000	63843000	4.32715e+07	196470000	116240000	20914000	104860000	34211000	38661000	40189000
A2M	ENSG00000175899	310700000	1.23788e+08	15290500000	4620525000	591570000	3.7626e+08	552250000	225260000	365390000	430630000	187650000	310700000	534600000	237230000	139390000	18263000000	14979000000	15602000000	7726700000	12972000000	17109000000	6484100000	28152000000	631250000	551890000	1514200000	29195000	548580000	1025400000	201640000	1046000000
AAAS	ENSG00000094914	707930000	2.4767e+08	171015000	27835000	448995000	498456250	769500000	365050000	707930000	328440000	538890000	1603200000	865390000	522870000	738580000	153000000	159790000	129240000	182240000	188950000	125090000	202410000	216200000	275780000	1720700000	217960000	535970000	1696700000	518110000	349200000	379880000
AACS	ENSG00000081760	114070000	204064000	35221000	3.23036e+07	29286000	1.04313e+07	789650000	130850000	157730000	34491000	574320000	81575000	56960000	114070000	65923000	170110000	5924800	8.83751e+06	78699.9	35679000	34763000	43558000	38864000	20821000	13943000	1.00682e+07	35913000	37332000	32804000	48002000	25768000
AAGAB	ENSG00000103591	1.01436e+07	5.88306e+06	1.79191e+07	6.37172e+06	1.493e+07	4.88433e+06	24985000	1.95118e+07	16877000	1.01436e+07	2.11668e+07	9.72552e+06	6.2806e+06	9.40305e+06	8.05695e+06	1.49282e+07	2.52963e+07	31108000	1.33603e+07	27593000	13875000	11770000	20910000	1.91214e+07	7.74403e+06	1.69205e+07	1.58329e+07	33175000	14027000	12384000	13274000
AAK1	ENSG00000115977	230070000	9.09548e+07	199260000	45074125	356080000	227362375	230070000	278270000	217170000	172080000	140590000	170260000	287320000	626710000	288570000	204820000	283880000	189490000	222620000	169420000	99496000	296130000	193700000	46750000	244660000	49201000	843440000	222640000	551550000	519660000	467500000
	ENSG00000115977	137560000	5.24058e+07	132285000	31776250	155390000	1.07646e+08	211090000	150180000	124890000	119240000	137560000	75368000	132260000	348600000	158200000	132700000	153790000	166880000	186080000	88560000	61154000	131870000	109710000	1.0592e+08	106540000	-1.53686e+06	437840000	98278000	303380000	224910000	204240000
AAMDC	ENSG00000087884	107940000	3.83909e+07	82067000	3.7862e+07	74850500	2.05323e+07	121480000	34435000	71480000	250920000	78517000	117120000	86733000	124730000	107940000	155520000	102730000	2.0559e+07	53664000	127290000	107310000	61404000	54327000	88195000	3.61335e+07	4.94962e+07	52072000	61506000	89775000	95072000	90424000
AAMP	ENSG00000127837	108830000	3.76977e+07	116660000	2.93277e+07	77729500	2.02527e+07	201900000	101790000	186890000	80514000	108830000	162590000	118610000	85380000	98717000	88031000	100050000	127610000	193730000	116980000	58220000	116340000	154130000	56249000	70899000	77787000	114970000	131340000	93513000	77672000	67736000
AAR2	ENSG00000131043	81007000	5.35579e+07	70765000	2.45322e+07	78120500	3.22336e+07	125630000	82126000	22674000	63576000	81007000	76232000	210010000	67454000	222410000	67970000	2.82627e+07	147150000	66031000	73560000	63396000	93473000	95915000	9.85829e+06	70859000	1.66205e+07	85382000	55543000	130160000	94162000	99965000
AARS	ENSG00000090861	3780300000	1.57801e+09	1858700000	320243750	1882650000	4.85683e+08	5633400000	9110900000	3780300000	4080000000	4878000000	1216700000	2347200000	3618200000	2899000000	1787400000	2432000000	1533300000	1567300000	2760800000	1834400000	2020000000	1883000000	1049500000	1278100000	1870900000	2667300000	764250000	1894400000	1940400000	1960700000
AARS2	ENSG00000124608	436870000	1.37942e+08	130135000	61321000	398330000	149023125	273240000	436870000	488890000	465580000	283400000	769870000	757340000	277300000	434630000	124180000	111420000	76306000	239190000	319800000	169750000	136090000	112480000	285790000	407610000	52295000	389050000	670380000	465080000	275290000	651540000
AARSD1	ENSG00000266967	55369000	2.08628e+07	53413000	9.13853e+06	45978000	10165375	54723000	58639000	69036000	5.01518e+07	127420000	22698000	35085000	82701000	55369000	53457000	27256000	53369000	60495000	59323000	46870000	66417000	43224000	59991000	27355000	54454000	60666000	37435000	51478000	40478000	39998000
AASDHPPT	ENSG00000149313	121260000	3.34896e+07	204140000	50168750	246615000	91050625	194430000	94850000	115280000	213700000	128260000	111350000	118410000	121260000	162630000	206920000	165330000	348610000	300830000	211830000	195030000	165150000	201360000	168120000	134900000	493210000	409610000	190940000	229450000	264460000	263780000
AASS	ENSG00000008311	6215700	1.32844e+07	3.21768e+06	1.54677e+06	6.03186e+06	3.84904e+06	6215700	3250700	5598400	59842000	22227000	4.02933e+06	21570000	8048100	796198	6.26345e+06	2.51855e+06	3.81323e+06	2.13543e+06	4.9381e+06	2.62214e+06	155640	4.79113e+06	3.63799e+06	1.11999e+06	1.10882e+06	5.01652e+06	7205400	16984000	7047200	10439000
AATF	ENSG00000275700	401950000	1.31573e+08	130635000	3.91285e+07	351915000	315917500	484640000	354740000	269800000	257060000	401950000	718750000	422120000	203420000	629810000	133600000	126410000	127670000	4.73094e+07	221020000	148240000	117640000	212740000	107370000	460430000	76840000	277610000	1664000000	317330000	386500000	562920000
ABAT	ENSG00000183044	63567000	2.99188e+08	64217000	22645000	464285000	1.32725e+08	29632000	185530000	294700000	1282900000	47778000	650630000	63567000	44257000	46653000	44486000	48111000	79134000	75385000	53049000	50612000	96429000	126470000	438720000	574530000	643370000	242340000	501000000	248460000	248240000	489850000
ABCA1	ENSG00000165029	5799700	1.91218e+07	276585000	5.14936e+08	4.25725e+06	2.0819e+06	4.99436e+06	3460500	32303000	4.23631e+06	88661000	5799700	5.20815e+06	6368500	6.08973e+06	306890000	2108300000	204490000	67057000	341300000	175210000	246280000	1085100000	-1.69123e+06	6.70738e+06	4.48046e+06	3.14558e+06	5.84943e+06	1.38386e+06	5.866e+06	4.03405e+06
ABCB10	ENSG00000135776	138180000	45452000	117760000	1.30127e+07	117900000	45101875	138180000	159720000	152160000	138740000	118590000	156290000	49318000	27911000	47810000	135690000	115980000	112920000	135080000	119540000	143200000	96068000	106640000	117110000	67321000	118690000	196420000	171730000	186050000	74573000	64886000
ABCB6	ENSG00000115657	281500000	2.31758e+08	1.40095e+08	3.70937e+07	1.38206e+08	6.06443e+07	453330000	987930000	258050000	414420000	194980000	281500000	899810000	152830000	251630000	1.1684e+08	2.08542e+08	1.06323e+08	1.02594e+08	1.90559e+08	1.69583e+08	1.63349e+08	1.09527e+08	255700000	108940000	1.35453e+08	1.40959e+08	198850000	7.12854e+06	1.00397e+08	229300000
ABCB7	ENSG00000131269	387610000	2.32554e+08	345505000	158111250	708695000	1.46504e+08	144020000	207420000	148450000	387610000	374000000	732440000	471720000	734890000	953840000	300160000	191940000	832390000	278780000	390850000	278800000	509330000	534510000	695710000	395530000	490290000	430040000	763010000	758670000	816740000	721680000
ABCB8	ENSG00000197150	114120000	5.69079e+07	91249000	22175250	114495000	32239000	120340000	248940000	238540000	88001000	114120000	126970000	52595000	53619000	33960000	80727000	81648000	156200000	109270000	100850000	67750000	108910000	67703000	225890000	123150000	105840000	125190000	124780000	86667000	64469000	84122000
ABCC1	ENSG00000103222	438800000	1.16218e+08	154045000	59292250	214455000	1.06923e+08	551170000	662810000	292010000	467020000	248550000	438800000	431780000	648650000	324220000	128420000	210430000	23612000	103850000	110890000	179670000	258960000	192050000	2.99755e+07	160670000	86328000	198240000	233760000	230670000	471270000	394900000
ABCC3	ENSG00000108846	1.44368e+07	4.78889e+06	19147000	8.9585e+06	1.4371e+07	6.87642e+06	9.95144e+06	1.44368e+07	6.86834e+06	19557000	1.12017e+07	16577000	2.54045e+07	1.9739e+07	1.06511e+07	12819000	37921000	2.50378e+07	22770000	39141000	9.42978e+06	15429000	15524000	1.88755e+07	5.71665e+06	6.16462e+06	1.81644e+07	1.05776e+07	2.13405e+07	9.95881e+06	2.90487e+07
ABCC4	ENSG00000125257	134090000	2.50808e+08	23425000	2.63025e+07	43719500	8.01391e+07	31560000	93050000	134090000	626970000	804680000	396090000	47487000	501520000	65954000	1.43339e+06	4098300	28879000	17145000	80659000	17971000	94370000	35023000	1.34859e+06	34217000	44810000	47995000	255460000	9964500	232270000	42629000
ABCD1	ENSG00000101986	285820000	1.20184e+08	781430000	272964000	177120000	69025000	184830000	535570000	146460000	399040000	134060000	122820000	407370000	324280000	285820000	1103300000	804040000	605870000	35894000	999530000	1415300000	758820000	747310000	409380000	185460000	168780000	73410000	209080000	153400000	261750000	149700000
ABCD3	ENSG00000117528	1821000000	6.19023e+08	1085100000	215155000	1222350000	583066250	1299800000	2238700000	1821000000	1483100000	420290000	2853500000	1034000000	2515200000	2135700000	944330000	1127000000	607070000	1269300000	1043200000	971260000	1630100000	1260700000	1449800000	1072800000	660530000	302600000	2871900000	660840000	1371900000	1667700000
ABCD4	ENSG00000119688	23717000	1.74485e+07	17457500	5.18876e+06	12030500	2.81222e+06	11116000	79245000	40101000	1.49227e+07	56630000	23717000	22763000	23807000	20071000	1.53156e+07	28457000	7.4673e+06	16082000	16325000	29575000	19444000	18590000	1.78096e+06	1.51477e+07	1.08792e+07	12558000	1.33771e+07	15819000	1.03846e+07	11503000
ABCE1	ENSG00000164163	1980400000	7.05452e+08	1778050000	3.44114e+08	1299150000	6.02735e+08	3915400000	1033300000	1529400000	1910800000	2589600000	2022700000	1311600000	1980400000	3150900000	1736300000	1925100000	660610000	2165200000	1819800000	1899000000	1590900000	1273400000	1457200000	930940000	538570000	2444900000	880180000	1761000000	1141100000	2620400000
ABCF1	ENSG00000204574	1464100000	2.95774e+08	1770450000	269175000	1704200000	616671250	1370200000	1720200000	1434500000	1699800000	1999000000	708110000	1672900000	1464100000	936220000	1701700000	1898900000	1086900000	1488600000	1839200000	1579200000	2202300000	2069400000	100600000	1377400000	551030000	2031000000	1272500000	2032300000	2094200000	2077400000
ABCF2	ENSG00000033050	425880000	1.16021e+08	207060000	61134375	230360000	60461250	815650000	522800000	310420000	367120000	433150000	491620000	361980000	195300000	425880000	243630000	223500000	428050000	139060000	190620000	248570000	153350000	175120000	203550000	318270000	163650000	305340000	257170000	344250000	176870000	197270000
ABCF3	ENSG00000161204	599810000	2.20466e+08	341640000	75013750	466685000	119600000	599810000	836460000	780030000	530800000	1573100000	502190000	555670000	803010000	570060000	358430000	366400000	263980000	119540000	402980000	309800000	490470000	324850000	397190000	450580000	124460000	823050000	573440000	460690000	472680000	512310000
ABHD10	ENSG00000144827	1811700000	4.49919e+08	1085250000	250597500	1602200000	718355000	1398500000	2504500000	1023200000	1811700000	1602800000	1555500000	2443200000	2419300000	2190700000	1122500000	814530000	538420000	1706700000	825770000	1181800000	1220500000	1048000000	843530000	1012000000	650530000	2734300000	1425800000	2756400000	1778600000	2409400000
ABHD11	ENSG00000106077	7075300000	3.62371e+09	661085000	2.9172e+08	2022200000	1307904375	13489000000	10736000000	7635500000	4477800000	11658000000	2962700000	2424600000	7075300000	1257900000	1060700000	741610000	409020000	1057100000	580560000	484070000	1296300000	363230000	4789900000	4532100000	869070000	2011500000	2032900000	975330000	2917400000	559220000
ABHD12	ENSG00000100997	526110000	2.54364e+08	1088150000	218717500	542520000	166113750	389310000	1073600000	360700000	361430000	329110000	526110000	1020800000	735270000	804010000	1257700000	1160400000	1021000000	580230000	1600700000	1155300000	839180000	983950000	849250000	523880000	155800000	297780000	803790000	508850000	601020000	561160000
ABHD14B	ENSG00000114779	1818600000	1.83002e+09	2378400000	396687500	3777350000	2383860000	2633500000	1468500000	5334100000	4528900000	7506400000	1656100000	1066600000	1390200000	1818600000	3487600000	2008500000	1064700000	2269300000	2321200000	2435600000	2447300000	2443800000	1237700000	2560000000	503020000	7042700000	2223300000	6745200000	4994700000	6812300000
ABHD16A	ENSG00000204427	981880000	5.08796e+08	1059000000	1.23998e+08	712390000	140016875	977560000	901970000	1871000000	981880000	2355500000	710600000	1681300000	1770700000	874560000	1072500000	904130000	1051100000	1066900000	745670000	1092800000	1191200000	841310000	523490000	1086200000	713980000	710800000	693660000	728860000	956490000	517010000
ABHD6	ENSG00000163686	13199000	8.72425e+06	21409500	1.59465e+07	1.4947e+07	6.91064e+06	1.04408e+07	40825000	13199000	8.43663e+06	18764000	1.25662e+07	1.67626e+07	9.21332e+06	34609000	1.00376e+07	59503000	6.77912e+06	1.97439e+07	22804000	59606000	22800000	20019000	9.7471e+06	1.32208e+07	1.66733e+07	2.96254e+07	2.02993e+07	25093000	1.07045e+06	1.23674e+07
ABI1	ENSG00000136754	462510000	1.28475e+08	333320000	103393125	305755000	132613125	462510000	552380000	459780000	476300000	682070000	189010000	254520000	589970000	300770000	273830000	428140000	274740000	746030000	351570000	315070000	372670000	280340000	279620000	198510000	105850000	629060000	217340000	427290000	331890000	472300000
ABI2	ENSG00000138443	49562000	2.5443e+07	2.03878e+07	8.39991e+06	2.64303e+07	1.11181e+07	124230000	83664000	23949000	49562000	74753000	59381000	21040000	34730000	40644000	2.12623e+07	9.04567e+06	1.00574e+07	1.96064e+07	4.09967e+07	4.72717e+06	2.62815e+07	2.11692e+07	1.42168e+07	4.36171e+07	1.04259e+06	23040000	3.59133e+07	2.98207e+07	3.21602e+07	1.42674e+07
ABI3	ENSG00000108798	7.23046e+07	2.75781e+07	379630000	5.33303e+07	125905000	7.49359e+07	1.49004e+08	9.93418e+07	5.37347e+07	9.48351e+07	5.54134e+07	7.23046e+07	3.8341e+07	7.72481e+07	2.6514e+07	415850000	348360000	321920000	477160000	516850000	389540000	369720000	351370000	367070000	55154000	5.41895e+07	227390000	115030000	170840000	119000000	132810000
ABLIM1	ENSG00000099204	231840000	1.93276e+08	2.59466e+07	8.98969e+06	153905000	88126750	573230000	1008300000	164060000	349930000	361380000	117360000	231840000	204400000	209010000	2.54063e+07	2.6487e+07	39176000	2.71978e+07	1.06619e+07	1.55101e+07	23094000	5.15547e+07	87691000	167570000	27582000	268290000	49493000	140240000	326590000	247570000
ABR	ENSG00000159842	6815300	9.13535e+06	547820000	58281250	96946500	1.6149e+08	3.1855e+06	44031000	2.32002e+06	7.6793e+06	8.96843e+06	5.22109e+06	6815300	18251000	-1.19351e+06	471350000	625120000	556420000	414380000	539220000	569240000	533810000	674230000	3.71566e+06	48013000	1.07306e+07	605610000	44257000	391810000	155820000	145880000
ABRACL	ENSG00000146386	125220000	8.85747e+07	698050000	237782500	1202050000	396697500	15616000	48886000	40773000	258180000	161610000	248500000	125220000	45136000	269670000	918620000	681700000	1131300000	367070000	714400000	1029700000	350750000	492240000	298480000	543120000	1440700000	1407000000	1097500000	1306600000	896620000	1855000000
ABT1	ENSG00000146109	161690000	9.00222e+07	7.4034e+07	3.86353e+07	169375000	1.07402e+08	219630000	82728000	237620000	90909000	122100000	161690000	226600000	56986000	456860000	9.71842e+07	3.37059e+07	8.32634e+07	2.14546e+07	119610000	-2.54981e+07	6.48047e+07	9.6685e+07	71924000	150310000	4.92149e+07	188440000	487870000	113420000	273630000	269860000
AC009133.22	ENSG00000277669	513690000	4.49933e+08	1.29786e+07	3.25349e+06	57981500	8.26315e+07	513690000	904570000	595070000	2354300000	512030000	45810000	312170000	173640000	854380000	1.38901e+07	6.29919e+06	1.12878e+07	1.96304e+07	1.04577e+07	1.81235e+07	1.44956e+07	1.2067e+07	36876000	97656000	431070000	33547000	1.81666e+07	11404000	96544000	79087000
AC018755.18	ENSG00000268500	1.29296e+06	830438	72570000	271790000	4919700	1.14654e+09	2.94131e+06	2.10726e+06	1.83398e+06	3.16993e+06	764999	595644	1.29296e+06	653288	850520	134090000	15575000	1315100000	153040000	27474000	33101000	89404000	55736000	245913	618273	5252900000	1.06571e+06	32318000	1500700	36963000	8338700
AC024592.12	ENSG00000267740	323240000	1.92856e+08	563550000	84942500	788625000	363703750	348880000	119400000	155460000	697680000	257290000	886360000	394860000	323240000	149970000	492380000	381880000	627120000	520840000	606260000	658110000	658680000	475530000	409760000	167780000	395940000	1300500000	705270000	1334600000	871980000	1081300000
AC113404.1	ENSG00000254893	7541600000	7.97874e+08	11429000000	1768475000	8457600000	3517912500	7711500000	7058300000	6519300000	8618900000	7306100000	7562100000	7541600000	9955500000	5813100000	9150500000	14517000000	9706100000	15430000000	10280000000	11306000000	11552000000	12568000000	5828200000	4847900000	5077600000	12558000000	5246000000	13270000000	12228000000	11087000000
ACAA1	ENSG00000060971	1747500000	6.21366e+08	1340150000	245853750	1089250000	4.01092e+08	728160000	1563400000	2865900000	1494900000	1747500000	1970100000	3751000000	1527300000	2093000000	1487300000	1089800000	1391100000	1988400000	1419700000	1289200000	976230000	964440000	1130900000	1745700000	1614800000	675560000	1983100000	1047600000	747430000	1026200000
ACAA2	ENSG00000167315	2084000000	1.66547e+09	5510250000	781450000	6862900000	1646775000	1808900000	7646900000	3160500000	1021200000	1497700000	2084000000	1467700000	2505400000	5627000000	5326200000	5774500000	5694300000	7217800000	5857400000	4829700000	3939700000	4196800000	11669000000	8714800000	4252600000	7488000000	6381700000	5938000000	5469400000	7344100000
ACACA	ENSG00000278540	229950000	1.42781e+08	13321450	2.22417e+07	15154500	2.03371e+07	74723000	322240000	360760000	33655000	250740000	100590000	73398000	632640000	229950000	9879900	7013900	4.78095e+06	5732300	16763000	44371000	74306000	50172000	3.73268e+06	12334000	1.12132e+07	54168000	12749000	17560000	72565000	37978000
ACAD10	ENSG00000111271	249580000	9.5346e+07	50188000	2.61753e+07	112790000	4.15272e+07	439390000	276640000	215460000	55961000	159200000	249580000	362090000	279450000	82796000	47555000	60521000	5.58448e+06	52821000	145400000	20416000	65139000	46187000	112720000	138430000	6.89415e+06	87494000	195740000	112860000	148790000	64962000
ACAD11	ENSG00000240303	54182000	7.33661e+07	2.48892e+07	8.05643e+06	2.19858e+07	2.42052e+07	25825000	189290000	29802000	2.60661e+07	36518000	54182000	154350000	258890000	129650000	7.868e+06	2.83223e+07	1.34135e+07	2.95975e+07	3.79551e+07	2.1456e+07	2.01185e+07	3.14325e+07	81422000	9.84251e+06	-135703	2.18397e+07	1.45164e+07	22132000	63473000	50935000
ACAD8	ENSG00000151498	382510000	1.43073e+08	97968000	4.40072e+07	311165000	97132625	395410000	382510000	492050000	539430000	82308000	432170000	129500000	288710000	133850000	88426000	6.32341e+07	256790000	78883000	150280000	110670000	107510000	68371000	321450000	487480000	57369000	218030000	381930000	430450000	300880000	267970000
ACAD9	ENSG00000177646	6551400000	1.24003e+09	2408150000	585775000	4381150000	1170212500	6084300000	6522800000	7722300000	6189600000	8913000000	6081600000	6551400000	10383000000	8169700000	1783000000	2628700000	1974200000	2688100000	2875500000	2187600000	4002800000	1564100000	6106500000	5008700000	2344400000	4613800000	3509800000	2836500000	6471900000	4148500000
ACADM	ENSG00000117054	1026300000	1.33522e+09	1473850000	416369375	1912800000	679610625	4184300000	2529900000	3003600000	1026300000	642670000	4368800000	846740000	931260000	642140000	2065600000	1361100000	1331900000	2695900000	1747500000	796260000	1586600000	1331200000	2868300000	3073000000	822120000	1907500000	2969300000	1250700000	1703400000	1918100000
ACADS	ENSG00000122971	137350000	4.20298e+08	447965000	63503750	622920000	257831250	522340000	2144900000	66368000	134670000	115600000	402140000	68415000	632040000	137350000	408760000	473850000	587390000	469460000	553260000	337190000	426470000	403510000	1307000000	423020000	284180000	1036700000	493810000	553710000	692130000	774530000
ACADSB	ENSG00000196177	624000000	1.6873e+08	156760000	3.2987e+07	664650000	181216875	991990000	807200000	453440000	624000000	496790000	652950000	395150000	295800000	683730000	145960000	127350000	57469000	247520000	157650000	175130000	155870000	166990000	694410000	440980000	262290000	959740000	643350000	685950000	454370000	878930000
ACADVL	ENSG00000072778	11697000000	3.60321e+09	15771000000	3190625000	12100500000	1616353125	12977000000	11584000000	20787000000	17104000000	9072100000	14625000000	11127000000	11697000000	1903600000	15507000000	19583000000	10511000000	16035000000	21352000000	19540000000	12927000000	12040000000	14008000000	16413000000	12881000000	9173900000	11930000000	10661000000	10893000000	12271000000
ACAP1	ENSG00000072818	1.9102e+07	7.20351e+06	115075000	49340125	1113740000	1336161875	9.34862e+06	3.25203e+07	2.92557e+07	1.9102e+07	1.35537e+07	2.31276e+07	1.23697e+07	3.11319e+07	1.77349e+07	112040000	47451000	152290000	18488000	118110000	224480000	173810000	95990000	965480000	510820000	692280000	4456500000	574860000	3936900000	1262000000	2561300000
ACAP2	ENSG00000114331	323880000	1.19342e+08	687150000	1.87994e+08	447340000	1.2855e+08	265510000	323880000	730500000	362240000	457760000	130420000	129560000	303570000	336940000	826260000	617970000	1102500000	1164900000	648380000	620850000	537710000	725920000	526880000	359890000	724530000	724620000	237610000	454860000	439820000	430000000
ACAT1	ENSG00000075239	2797000000	1.44282e+09	3181000000	847337500	3900650000	1797562500	3455700000	9826300000	2313500000	3159400000	2528600000	2730000000	2145300000	3987000000	2797000000	3689900000	2908600000	2431600000	6593600000	3453400000	3525000000	2716300000	2466000000	10591000000	3745100000	2619600000	6042800000	3340400000	4056200000	3311200000	4067900000
ACAT2	ENSG00000120437	503650000	1.44067e+08	507575000	107238750	802185000	209115000	103160000	355090000	755680000	503650000	565730000	840760000	454400000	476810000	519260000	545140000	338100000	514710000	929610000	499010000	500440000	580610000	429460000	824810000	316100000	662780000	1128300000	454250000	905040000	779560000	981400000
ACBD3	ENSG00000182827	1707800000	5.00975e+08	1613750000	493884375	642220000	117400000	3151100000	1957500000	1707800000	1701000000	1735900000	1036800000	1909900000	755860000	907360000	2191500000	2617000000	1585100000	1071400000	2305700000	1114200000	1175800000	1642400000	640140000	644300000	904100000	608510000	991860000	610300000	616910000	689320000
ACBD5	ENSG00000107897	260800000	1.9852e+08	541935000	129318750	113790500	78065625	293960000	192460000	84472000	260800000	392770000	9969400	210700000	594810000	878610000	519250000	869680000	579150000	142040000	408020000	561260000	616380000	522610000	91311000	27346000	136270000	33476000	75862000	166410000	192050000	357790000
	ENSG00000107897	2.60581e+07	9.14454e+06	43486500	1.54598e+07	2.64238e+07	7.46237e+06	27658000	22528000	3.97568e+07	1.18516e+07	2.60581e+07	3.28819e+07	3.51423e+06	23202000	4.26034e+07	62336000	2.26474e+06	76218000	2.55101e+07	52966000	43921000	43052000	40936000	3.21231e+07	4.51321e+07	2.43418e+07	2.82567e+07	1.70446e+07	3.91162e+07	2.01196e+07	24591000
ACBD6	ENSG00000230124	49386000	1.74748e+07	44698500	1.17002e+07	49163000	1.58948e+07	68827000	45446000	34818000	49386000	67434000	46907000	29019000	104070000	65676000	35252000	63340000	33910000	46634000	65882000	64797000	40004000	42763000	6.76722e+07	3.93873e+07	-1.89667e+06	40850000	60045000	57476000	60785000	40479000
ACE	ENSG00000159640	1.48989e+07	9.3691e+06	47322500	2.23812e+07	1.32255e+07	4.59129e+06	1.48989e+07	9437300	55524000	20535000	1.33777e+07	1.8104e+07	6.369e+06	1.33643e+07	24958000	44869000	97041000	49776000	24526000	51330000	99891000	25558000	36638000	1.11329e+07	28210000	1.54331e+06	1.26219e+07	13829000	1.23645e+07	1.65015e+07	1.55676e+07
ACIN1	ENSG00000100813	2709300000	3.95232e+08	2922450000	222787500	3476850000	2532839375	2523500000	3131000000	3085700000	2750400000	2709300000	2946200000	2338800000	1876300000	1758100000	2820700000	2649500000	3239000000	3024200000	3056100000	2700500000	2540700000	3174400000	788470000	10844000000	2785000000	3642600000	8506400000	3311100000	3789900000	3208700000
ACLY	ENSG00000131473	2881100000	1.14287e+09	6055500000	1078775000	3509600000	1713600000	2881100000	3396500000	6163900000	1049800000	3052800000	1633600000	4633100000	2283100000	2138700000	7595100000	5958700000	6610100000	7847200000	4147000000	6152300000	4539300000	4929500000	1350100000	2821500000	6415700000	6046800000	1585300000	6170200000	3871000000	3148200000
ACO1	ENSG00000122729	694130000	2.35714e+08	560165000	170575625	380085000	271928125	466910000	938170000	926870000	491660000	971300000	694130000	383340000	785500000	201580000	485670000	582330000	564610000	1256500000	684800000	405830000	555720000	500530000	1369100000	183290000	253260000	713060000	224390000	383640000	376530000	474520000
ACO2	ENSG00000100412	13120000000	8.19768e+09	9313950000	2272103125	18058000000	3469625000	16459000000	39571000000	25069000000	12694000000	11592000000	26018000000	13120000000	11687000000	5095300000	9809200000	9254500000	9373400000	2345500000	11515000000	10689000000	7985100000	5512600000	26726000000	18917000000	12140000000	19848000000	17199000000	20177000000	14098000000	14474000000
ACOT11	ENSG00000162390	51986000	5.23993e+07	23514500	2.10747e+07	1.41424e+07	4.42844e+06	39568000	148010000	75510000	9.9071e+06	51986000	12499000	56315000	235450000	40274000	12572000	1.10301e+07	25133000	6.23427e+06	21896000	68220000	68941000	43836000	2.22235e+07	7.16359e+06	1.64628e+07	1.54683e+07	5.87085e+06	1.69405e+07	9.81652e+06	1.28166e+07
ACOT13	ENSG00000112304	1281500000	5.58952e+08	623700000	161572500	1169500000	5.19905e+08	414510000	1387300000	548050000	2298500000	1281500000	865030000	1421200000	2780900000	1091400000	525430000	586790000	320470000	797810000	660610000	988670000	835710000	557530000	2683400000	656740000	306030000	1160900000	418580000	1520600000	1304900000	1178100000
ACOT2	ENSG00000119673	287180000	1.8034e+08	333850000	62003750	629110000	84145000	287180000	946140000	266160000	559320000	290430000	295350000	153590000	218670000	105840000	432360000	243660000	288870000	349620000	410460000	358720000	318080000	204520000	665610000	526190000	556180000	732410000	516690000	720020000	592610000	746790000
ACOT7	ENSG00000097021	167880000	7.20067e+07	230095000	42680000	238395000	72638750	167880000	245590000	55382000	167070000	268870000	227520000	117450000	125350000	347780000	101830000	175270000	222390000	196790000	268830000	242140000	237800000	273910000	213290000	53330000	154460000	303550000	308290000	241220000	384700000	235570000
ACOT8	ENSG00000101473	216730000	9.27265e+07	107670500	34334125	179430000	1.00876e+08	156600000	216730000	255590000	158770000	90499000	312240000	405460000	401010000	156420000	96131000	141920000	150090000	69325000	142740000	56622000	119210000	57209000	75409000	266190000	260690000	75209000	490460000	180120000	178740000	110080000
ACOT9	ENSG00000123130	1013000000	5.46589e+08	1848700000	323396875	1586000000	230712500	1013000000	1304200000	553950000	2379400000	820540000	1807100000	567170000	1797800000	621750000	1904400000	1283900000	1656900000	2246500000	1848800000	2512100000	1848600000	1205700000	1132200000	1229000000	2206900000	1729300000	1581400000	1784700000	1590600000	1540700000
ACOX1	ENSG00000161533	2343100000	6.60788e+08	905310000	206625000	1385600000	4.85761e+08	2343100000	2913400000	1215100000	1131700000	2531300000	1572800000	1201300000	2916900000	2386900000	718070000	1132300000	1362800000	543890000	999560000	631420000	931170000	879450000	1728000000	916250000	2004400000	370290000	1356600000	544150000	1414600000	1729000000
ACOX3	ENSG00000087008	199880000	7.52455e+07	216055000	67925000	167095000	3.68422e+07	264020000	484530000	199880000	102810000	78599000	197500000	232510000	197100000	249140000	309660000	249260000	315410000	101980000	307230000	182270000	182850000	171060000	142320000	123800000	172910000	161280000	181960000	259910000	144840000	241010000
ACP1	ENSG00000143727	2469200000	9.47097e+08	1377550000	329498750	2239500000	5.63461e+08	3738300000	769870000	2469200000	2677000000	3032100000	2057900000	1236100000	1624200000	4749900000	2466300000	1156000000	1286100000	1481600000	1753400000	1469000000	1126400000	965810000	1598300000	2233800000	770370000	2829200000	1338100000	2383400000	2496600000	2245200000
ACP2	ENSG00000134575	273410000	9.15007e+07	2029300000	699400000	261235000	91059375	118130000	341110000	449030000	416860000	273410000	216450000	246280000	209210000	384940000	2068800000	4224600000	1971300000	659500000	2064100000	1637900000	1994500000	2970900000	343580000	512080000	340770000	152640000	266080000	186230000	161410000	256390000
ACP5	ENSG00000102575	3.93999e+07	1.6485e+07	87234000	2.91151e+07	96809500	3.50307e+07	6.96951e+07	3.0864e+06	3.7983e+07	3.93999e+07	3.66574e+07	5.35556e+07	8.79486e+07	38453000	4.42711e+07	86053000	62584000	33383000	155600000	77939000	144130000	95631000	88415000	3.97362e+07	58049000	78519000	128520000	58790000	141370000	115100000	130350000
ACP6	ENSG00000162836	110090000	3.58907e+07	3.20462e+07	1.22125e+07	77684000	1.94146e+07	127490000	155660000	149510000	122950000	78508000	31430000	75537000	110090000	56370000	3.69855e+07	5.50158e+07	3.65935e+07	3.21644e+07	1.51057e+07	3.19281e+07	5.58499e+06	1.6762e+07	87554000	73942000	3.45018e+07	71210000	28794000	81426000	97465000	88924000
ACPP	ENSG00000014257	37973000	4.03241e+07	137395000	4.34783e+07	12990000	2.32426e+07	37973000	4.44329e+06	20557000	44498000	139270000	9046200	16211000	70832000	128450000	80127000	87171000	218500000	202100000	131190000	106660000	143600000	186910000	3.39824e+06	15771000	4.49135e+06	3481200	23700000	10209000	71835000	72476000
ACSF2	ENSG00000167107	628310000	1.40895e+09	571130000	226838750	682285000	621906250	390600000	1185300000	356240000	3898900000	628310000	5571800000	315710000	1136800000	603220000	573900000	568360000	1009800000	608750000	1204600000	466550000	500280000	295940000	822260000	475470000	1478400000	597140000	3051400000	615900000	748670000	379460000
ACSF3	ENSG00000176715	419310000	1.93268e+08	462650000	9.57903e+07	906900000	2.70167e+08	419310000	923210000	626480000	657750000	288900000	266920000	309370000	527590000	177450000	636320000	594800000	405890000	468530000	378620000	456770000	619690000	353110000	1163300000	930940000	357360000	1398200000	501460000	1119300000	882860000	708870000
ACSL1	ENSG00000151726	935010000	7.5537e+08	6888350000	1039768750	708415000	1135618750	665720000	3531200000	346460000	1293100000	899950000	1740600000	613270000	2203700000	935010000	8073200000	5800700000	8795100000	4496800000	7452200000	6961500000	5906300000	6815200000	2902200000	393790000	4444400000	745750000	671080000	900170000	638170000	520940000
ACSL3	ENSG00000123983	2034000000	6.3745e+08	1114950000	2.9065e+08	1053300000	292785000	3450400000	2835900000	1835800000	944030000	1669300000	3244700000	2034000000	2157700000	1815600000	1168500000	1517700000	1458200000	612680000	1061400000	1773300000	986200000	986290000	1888200000	1167100000	455790000	1021700000	1559900000	1066300000	1040300000	984870000
ACSL4	ENSG00000068366	823980000	3.00104e+08	727955000	181677500	434680000	164075000	781110000	646720000	419060000	1707100000	823980000	1452000000	835660000	669180000	954460000	754930000	700980000	845210000	290340000	998260000	1134200000	682410000	605450000	605140000	133660000	359930000	757970000	498210000	634350000	318330000	371150000
ACSL5	ENSG00000197142	238870000	2.34386e+08	378660000	9.02328e+07	448935000	198214500	27474000	607450000	238870000	477360000	25260000	509430000	702880000	13563000	193070000	367020000	435600000	138070000	466100000	451330000	390300000	280930000	269720000	394810000	196040000	80544000	573230000	488230000	1016300000	409640000	588990000
ACSS1	ENSG00000154930	290580000	6.05857e+08	438215000	90406250	755795000	245807500	219300000	1174300000	237250000	290580000	81984000	190060000	1618400000	1954100000	295350000	436330000	304620000	440100000	284390000	557240000	358220000	642380000	467000000	668330000	288590000	573550000	852150000	462570000	961290000	1302800000	843260000
ACSS2	ENSG00000131069	304240000	8.24807e+07	311045000	56962500	77172000	2.76813e+07	273620000	439920000	461880000	363400000	275620000	435790000	304240000	261980000	175660000	427380000	316630000	324930000	111400000	322050000	305460000	251710000	304280000	58413000	116070000	6.3183e+07	122490000	140300000	65098000	89246000	60226000
ACSS3	ENSG00000111058	475070000	6.57084e+08	9.29897e+06	6.87149e+07	46480500	1.99722e+08	475070000	913650000	180550000	2396700000	58446000	1897100000	26203000	838980000	164790000	6626000	8.72351e+06	9.87443e+06	1.11607e+07	50782000	-47227.1	327570000	6.99502e+06	187400000	40852000	16522000	7.1338e+06	772020000	20783000	401240000	52109000
ACTA1	ENSG00000143632	11650000000	3.40891e+09	19243500000	7038075000	15908500000	5.52831e+09	11650000000	19926000000	17985000000	10420000000	9503900000	8528100000	9904000000	16371000000	13335000000	38271000000	19474000000	10870000000	761520000	16436000000	19013000000	20364000000	24730000000	1.25129e+09	28589000000	9356200000	16939000000	12933000000	14878000000	17995000000	19122000000
ACTA2	ENSG00000107796	116260000000	2.86023e+10	224835000000	61243750000	230440000000	106189687500	109180000000	202080000000	145450000000	111440000000	166070000000	98024000000	105610000000	116260000000	150490000000	240140000000	367040000000	280930000000	331990000000	186390000000	165180000000	178760000000	209530000000	648870000000	323230000000	271410000000	302300000000	154090000000	186880000000	189470000000	189460000000
ACTB	ENSG00000075624	7.08405e+08	5.28383e+08	2538550000	1.68787e+09	2.21337e+09	1.43938e+09	6.62355e+08	8.36563e+08	1.05674e+09	5.92967e+08	6.87198e+08	2417600000	7.08405e+08	617320000	2114200000	3713900000	5520700000	6297200000	3.41709e+08	2135200000	1316000000	2941900000	1177800000	1.74267e+08	1.39475e+09	4.22564e+08	1.82268e+08	3382400000	3661500000	3032000000	3613000000
ACTBL2	ENSG00000169067	2977500000	2.26739e+09	7924150000	1955975000	6180550000	8615743750	7339600000	3664200000	10587000000	2689900000	3802000000	3.69444e+08	2977500000	456920000	2868400000	9741600000	8480400000	10093000000	7367900000	8752500000	4345300000	5731900000	4065800000	45490000000	9969400000	6832800000	1783200000	9647300000	4206700000	5528300000	4758500000
ACTG1	ENSG00000184009	45290000000	5.17911e+09	91417000000	20924125000	78288000000	13202656250	47190000000	37922000000	48533000000	43813000000	45290000000	43376000000	45381000000	42634000000	68444000000	92708000000	136270000000	133060000000	90126000000	79174000000	70712000000	68806000000	105500000000	110410000000	71256000000	100630000000	73394000000	60854000000	82402000000	74174000000	90705000000
ACTG2	ENSG00000163017	116260000000	2.86023e+10	224835000000	61243750000	230440000000	106189687500	109180000000	202080000000	145450000000	111440000000	166070000000	98024000000	105610000000	116260000000	150490000000	240140000000	367040000000	280930000000	331990000000	186390000000	165180000000	178760000000	209530000000	648870000000	323230000000	271410000000	302300000000	154090000000	186880000000	189470000000	189460000000
ACTL6A	ENSG00000136518	1537900000	2.78463e+08	596835000	175312500	1168850000	350345000	1419800000	1431100000	1554400000	777510000	1734100000	2168200000	1815100000	1163800000	1537900000	817560000	535330000	502240000	1257700000	625670000	579520000	614150000	563870000	941250000	1915000000	460490000	1283800000	1756200000	1351200000	1053900000	1047800000
ACTN1	ENSG00000072110	12327000000	3.96819e+09	9576650000	2111540625	3475450000	3757987500	12327000000	12190000000	12981000000	25840000000	14058000000	9824500000	6823900000	7259000000	17590000000	10458000000	8503500000	9631500000	18475000000	7052500000	10328000000	8202600000	9521800000	2631500000	2916800000	20157000000	3873200000	2338800000	3077700000	4905000000	6466600000
ACTN2	ENSG00000077522	1.8411e+06	4.67817e+09	20699600	2.56163e+07	2.0254e+06	474430	1.60754e+06	23685000000	1.34627e+06	1.8411e+06	2985700	2.00934e+06	2.40752e+06	1.25931e+06	851616	4984200	551892	51216000	506621	8990200	100370000	32409000	35968000	1.85463e+06	2.23768e+06	1.84105e+06	2.68177e+06	472724	2.19616e+06	1.39732e+06	2.24555e+06
ACTN4	ENSG00000130402	66234000000	5.70153e+10	33379500000	12701937500	35819500000	17891125000	49433000000	66234000000	73203000000	75880000000	54154000000	46760000000	36787000000	186250000000	258610000000	33982000000	25016000000	21764000000	45169000000	22507000000	32777000000	73261000000	44490000000	12426000000	31073000000	35947000000	38943000000	27550000000	35692000000	88247000000	67716000000
	ENSG00000130402	15732000	3.0935e+07	8.76595e+06	2.37038e+06	8.08493e+06	3.75163e+06	15732000	3.43035e+06	17034000	8443000	36244000	2.55498e+06	8380700	40515000	159840000	5.05705e+06	8.29254e+06	1.13829e+07	3.53854e+06	9.23936e+06	7.85267e+06	1.22732e+07	1.08084e+07	8.43116e+06	7.08732e+06	8.46118e+06	7738700	-2.10224e+06	9.48071e+06	2.73655e+06	18775000
	ENSG00000130402	30573000	4.40094e+07	38991500	19888875	9.98886e+06	5.42182e+06	20035000	96960000	28747000	33025000	208380000	34546000	13917000	16657000	30573000	30973000	58448000	54115000	103410000	37186000	21796000	40797000	17055000	1.25646e+07	9.00609e+06	9.45873e+06	34068000	10519000	1.19342e+07	7.85046e+06	4.38022e+06
ACTR10	ENSG00000131966	137150000	36320000	221980000	47268125	114235000	4.05827e+07	133590000	217660000	137150000	109810000	148890000	121420000	200880000	120040000	212070000	228010000	263760000	392820000	178010000	179630000	185240000	238040000	215950000	54473000	40595000	106910000	135610000	62095000	202080000	128660000	121560000
ACTR1A	ENSG00000138107	1057900000	2.52711e+08	2260400000	150278125	1266800000	211848750	1343800000	1262700000	1057900000	773750000	916530000	869550000	1392300000	830450000	1606700000	2121300000	2129000000	2542700000	2253700000	2392500000	1830300000	2267100000	2281300000	1186800000	983660000	1748500000	1144500000	923250000	1359500000	1346800000	1478200000
ACTR1B	ENSG00000115073	207380000	2.10417e+07	209025000	21688750	236935000	4.86722e+07	210680000	270550000	207480000	201000000	207380000	174360000	223920000	203320000	146890000	226280000	207750000	180780000	229750000	259620000	172790000	191120000	210300000	110880000	188020000	277520000	230000000	194420000	243870000	288450000	301530000
ACTR2	ENSG00000138071	5511500000	4.43531e+08	12976500000	2170312500	11453000000	1666093750	5167600000	6050000000	5517400000	4446400000	6227100000	5511500000	5394900000	6176000000	4984100000	12854000000	13099000000	16194000000	17990000000	14110000000	10635000000	10655000000	10097000000	13521000000	9135700000	12510000000	14271000000	7562100000	10564000000	11417000000	11489000000
ACTR3	ENSG00000115091	8065200000	9.93995e+08	18829000000	2190500000	17000500000	3457250000	8966300000	9179800000	9967100000	7268500000	8065200000	7934500000	7337100000	10664000000	7802000000	24395000000	19638000000	20034000000	21470000000	18020000000	16996000000	16638000000	16359000000	10382000000	13403000000	18618000000	20095000000	10712000000	20979000000	15769000000	18232000000
ACTR5	ENSG00000101442	97670000	1.34307e+07	8.71067e+07	1.52064e+07	135590000	28223625	97670000	97923000	100090000	114590000	87351000	69439000	76534000	94890000	135980000	85343000	81658000	8.88704e+07	131950000	99838000	102150000	79519000	58971000	123060000	94939000	98062000	208670000	165760000	147880000	145360000	125820000
ACTR6	ENSG00000075089	29348000	1.47797e+07	1.54599e+07	1.0491e+07	29193000	1.01711e+07	29348000	20853000	21217000	18516000	44479000	44255000	47016000	18794000	70948000	-815600	2.12536e+07	2.58531e+07	2.34611e+07	5.93411e+06	9.66619e+06	3.08942e+07	2.74963e+06	1.95582e+07	25663000	4.8721e+06	28482000	59585000	38734000	29904000	31721000
ACTR8	ENSG00000113812	72371000	3.82625e+07	3.33997e+07	8.0974e+06	58961500	2.71706e+07	72371000	98742000	83607000	4.31691e+07	190120000	7.57136e+06	24431000	35010000	80295000	3.26693e+07	2.31691e+07	43078000	1.16234e+07	29155000	36552000	3.413e+07	46522000	51027000	125400000	3.5916e+07	71378000	107150000	66896000	41330000	25186000
ACY1	ENSG00000243989	572340000	7.57677e+08	79669000	4.68434e+07	67031000	6.24425e+07	625100000	175680000	3106600000	1333800000	1713300000	572340000	78987000	420880000	205770000	112900000	81259000	51418000	138790000	232170000	55552000	40462000	78079000	19371000	292540000	2.58683e+07	116990000	125140000	60916000	73146000	45762000
ACYP1	ENSG00000119640	113680000	7.86226e+07	70715500	27838000	177040000	1.34256e+08	76765000	74329000	119070000	113680000	99745000	132790000	217860000	74809000	434510000	153380000	51826000	84031000	64798000	76633000	113950000	47963000	47443000	152250000	103600000	71182000	287740000	73872000	604140000	201830000	329000000
ACYP2	ENSG00000170634	110360000	4.41249e+07	103752500	2.44968e+07	74271000	3.54478e+07	122620000	37900000	73012000	239210000	64489000	122600000	89462000	110360000	173160000	109530000	118610000	41467000	108090000	117650000	99415000	88819000	4.49112e+07	83238000	76287000	5.87153e+07	80747000	41111000	230810000	72255000	68988000
ADA	ENSG00000196839	133140000	5.27615e+07	606300000	196659375	933400000	4.27823e+08	181730000	183060000	37358000	196990000	133060000	38408000	66474000	168780000	133140000	993470000	1093600000	347060000	638540000	574060000	734880000	491860000	554030000	1429700000	491170000	470180000	2247100000	417400000	960600000	906200000	1008600000
ADAM10	ENSG00000137845	523730000	2.73434e+08	1362400000	5.55771e+08	818585000	373792500	471440000	523730000	410010000	1457500000	549370000	952770000	301270000	792890000	459140000	1053600000	2191400000	2738500000	872410000	1214900000	1117300000	1509900000	2087900000	452400000	595270000	1515200000	449510000	1200800000	368480000	1041900000	1098100000
ADAM15	ENSG00000143537	19600000	1.80785e+07	16259000	1.0933e+07	1.81525e+07	1.91557e+07	11775000	107090000	19600000	19753000	20522000	19535000	5.51347e+06	5500100	22344000	31484000	15117000	52589000	14352000	25755000	14752000	4.80585e+06	17401000	31949000	1.13101e+07	89609000	1.79895e+06	32127000	5.1497e+06	8.56059e+06	24995000
ADAM17	ENSG00000151694	132660000	6.88707e+07	335970000	125245000	129310000	91162750	103120000	114220000	287170000	285210000	83026000	167890000	132660000	247920000	109930000	275740000	424400000	744880000	242100000	250020000	272930000	396200000	477270000	72228000	429620000	241480000	29322000	147120000	47406000	139800000	118820000
ADAM9	ENSG00000168615	94562000	6.82731e+07	376780000	145423500	82535500	8.86339e+07	5196000	55351000	143960000	88191000	29397000	166330000	94562000	196350000	264530000	180720000	397670000	710370000	53622000	413340000	323260000	355890000	555500000	3.1494e+06	54561000	310410000	3.52071e+06	258090000	23398000	114690000	110510000
ADAP1	ENSG00000105963	38169000	2.8e+07	174570000	6.27078e+07	3.46789e+07	2.00531e+07	1.79211e+07	132660000	1.75816e+07	3.10446e+07	51068000	87574000	48403000	1.14841e+07	38169000	227620000	74945000	185210000	394090000	177940000	101020000	151490000	171200000	2.38429e+07	43451000	1.27969e+07	17816000	93052000	27772000	64564000	4.15858e+07
ADAP2	ENSG00000184060	3.6349e+07	7.77746e+06	52868000	3.77122e+07	1.67374e+07	1.15831e+07	3.23724e+07	3.18011e+07	3.96994e+07	4.04373e+07	8.18977e+06	3.6349e+07	3.68336e+07	4.16045e+07	2.11594e+07	114440000	130950000	123100000	48479000	51763000	53973000	24096000	33576000	2.62765e+07	7.42266e+06	1.8216e+07	6.41578e+07	1.93683e+07	1.52588e+07	1.33134e+07	1.23943e+07
ADAR	ENSG00000160710	5563400000	2.14027e+09	2365950000	313375000	3981800000	1415287500	8573500000	9388800000	6234700000	3067200000	5098800000	5563400000	8457100000	3224400000	2193600000	3012900000	2260200000	2347100000	2384800000	2406400000	3212300000	2104900000	2158200000	2564500000	6933600000	2301400000	5154600000	4768900000	5341900000	2816100000	3194700000
ADARB1	ENSG00000197381	23858000	8.92277e+06	9.90209e+06	2.89369e+06	43096000	5.29115e+07	26343000	29618000	23858000	20290000	35371000	43914000	2.05388e+06	1.98199e+07	12845000	1.40823e+07	8.73923e+06	2.69948e+06	1.19233e+07	7.94413e+06	9.21363e+06	1.51499e+07	1.05906e+07	44243000	13461000	2.86584e+06	234590000	41753000	117580000	41949000	65654000
ADCK1	ENSG00000063761	35081000	1.79479e+07	1.04865e+07	2.46491e+06	1.65478e+07	3.45105e+06	23565000	103240000	35081000	36225000	53697000	18060000	37740000	11723000	23441000	12866000	11089000	6.48882e+06	9.13482e+06	9.84792e+06	14088000	1.66882e+07	9.88404e+06	1.4304e+07	16414000	1.66815e+07	12348000	22639000	23077000	16123000	21893000
ADCK3	ENSG00000163050	174050000	1.08321e+08	74585000	3.23574e+07	327850000	3.24953e+07	147640000	124990000	348260000	384600000	174050000	371370000	290040000	60369000	139040000	82451000	79812000	5.4326e+07	162920000	143540000	61905000	53810000	69358000	280720000	325710000	340930000	372860000	356810000	329990000	232150000	314940000
ADCK4	ENSG00000123815	232900000	1.62111e+08	16878000	9.30878e+06	91363000	75345250	84947000	298750000	283810000	115290000	134900000	153030000	232900000	445690000	852250000	17639000	4.68624e+06	1.16161e+07	19137000	9309100	16117000	54034000	21781000	127690000	87952000	92447000	88882000	68796000	90279000	258370000	328820000
ADCK5	ENSG00000173137	98201000	8.11883e+07	3.61439e+06	2.60484e+06	11578750	1.29887e+07	296270000	55282000	228180000	98201000	136550000	28673000	42244000	199580000	29293000	6.8428e+06	-3.43072e+06	3.67214e+06	6.19649e+06	2.19292e+06	5.50996e+06	33620.1	3.55663e+06	2.47464e+06	17816000	2.68964e+06	5815500	19926000	4461800	64267000	17342000
ADCY7	ENSG00000121281	2.25021e+07	1.05691e+07	155265000	36216250	2.78146e+07	1.21111e+07	4.31357e+06	3.37296e+07	1.61821e+07	2.84568e+07	2.72731e+07	2.25021e+07	5.84227e+06	8.35329e+06	3.84147e+07	196030000	149910000	88150000	227130000	147060000	208020000	119920000	160620000	9.50714e+06	2.51447e+06	2.88472e+07	34358000	22494000	63862000	26782000	31119000
ADD1	ENSG00000087274	799310000	2.29685e+08	769600000	156682500	1340050000	354915625	834830000	799310000	952410000	905720000	488770000	268960000	809550000	586380000	236900000	799560000	739640000	905380000	1270800000	569270000	513630000	712450000	812710000	327660000	1395100000	1164200000	1749400000	843420000	1574600000	1285000000	1673800000
ADD3	ENSG00000148700	427460000	9.60301e+07	348660000	101300000	1095400000	409071875	612940000	432980000	476090000	427460000	367290000	182940000	545160000	304030000	363600000	541370000	301760000	482770000	256080000	306660000	203110000	390660000	463210000	1075500000	740410000	995240000	2408100000	416950000	1438200000	1115300000	1377800000
ADGRE2	ENSG00000127507	5.10105e+07	1.80956e+07	93493000	32455250	5.39991e+07	1.91911e+07	5.86615e+07	6.28216e+07	1.01358e+07	1.13924e+08	6.16838e+07	4.83868e+07	3.50055e+07	5.10105e+07	4.36069e+07	113840000	135180000	185550000	89203000	72016000	97783000	46488000	72604000	5.45018e+07	2.86944e+07	97781000	5.81373e+07	7.8709e+07	5.34965e+07	3.52438e+07	1.8814e+07
ADGRE5	ENSG00000123146	171430000	9.45122e+07	1853250000	451237500	880425000	1.51155e+08	45589000	40322000	175320000	279610000	242390000	171430000	285690000	36803000	35289000	2128900000	1559000000	2442200000	1066000000	1577600000	2199100000	1573000000	2615300000	492040000	870240000	1198100000	1132300000	873220000	1034800000	879170000	881680000
ADGRG1	ENSG00000205336	159620000	1.6463e+08	2.49533e+06	6.05176e+06	1.86019e+07	4.97628e+07	76601000	79199000	26407000	745850000	239950000	275200000	159620000	416860000	88618000	1.99448e+06	240731	3.8233e+06	2.92527e+06	2.05887e+06	2.0654e+06	30230000	4.84558e+06	6.30631e+06	29692000	3.79755e+06	4438500	213360000	7.51184e+06	80502000	33635000
ADGRL2	ENSG00000117114	47094000	1.00645e+08	4.98989e+06	5.50373e+06	1.42289e+07	2.39106e+07	516120000	61183000	63873000	11131000	47094000	142790000	11293000	30361000	43180000	1.03673e+07	491748	7.44234e+06	2.53744e+06	9.71798e+06	1.75651e+07	-3.33987e+06	1.37348e+06	1.41448e+07	92572000	1.01267e+07	2.34906e+07	63211000	9.74437e+06	1.4313e+07	1.29594e+07
ADH5	ENSG00000197894	2361600000	5.82514e+08	1835500000	389000000	3165150000	1278875000	2876700000	1445300000	1421100000	3538000000	2603500000	1962300000	1832700000	2361600000	2844900000	1366300000	1189100000	2776700000	1448100000	1790100000	2080900000	1880900000	2167100000	1259500000	1214200000	3283000000	3047300000	1700800000	4790400000	4627300000	4752100000
ADI1	ENSG00000182551	588400000	4.15302e+08	429930000	136251250	424945000	1.35827e+08	1153100000	588400000	1438200000	294350000	1172400000	532260000	452130000	503180000	1496500000	486850000	933430000	178560000	439970000	487310000	301700000	385850000	419890000	2.54214e+08	346400000	-1.90379e+07	537940000	538330000	437240000	412650000	491960000
ADK	ENSG00000156110	567910000	2.0966e+08	707090000	2.16378e+08	590795000	171033750	644630000	567910000	624160000	1295900000	431920000	620160000	310140000	300840000	261060000	699350000	714830000	1109300000	1255900000	914350000	487760000	695140000	560800000	567040000	483060000	1307300000	675560000	448670000	614550000	556620000	713720000
ADNP	ENSG00000101126	981220000	2.69347e+08	138045000	73259125	433955000	2.26743e+08	1389400000	1101700000	740040000	585400000	1419600000	981220000	1346700000	858800000	679150000	79456000	54304000	207720000	317330000	179160000	42087000	166900000	109190000	-1.35649e+06	558810000	164600000	683750000	857490000	502180000	365730000	259310000
ADO	ENSG00000181915	151080000	6.91072e+07	168750000	31941875	156455000	21263125	282970000	151080000	186530000	89450000	209490000	131790000	74753000	32292000	264270000	182050000	174640000	162860000	112310000	219350000	202330000	127710000	120290000	137400000	171340000	123540000	214740000	157120000	117500000	155790000	158550000
ADPGK	ENSG00000159322	341850000	2.11599e+08	2306400000	644150000	1056945000	656985000	175540000	258910000	222550000	574100000	211400000	821380000	826580000	377290000	341850000	2144500000	1436000000	3633500000	3238100000	2468300000	2854700000	1468600000	1992300000	1562400000	801960000	3724800000	793580000	1216800000	1540500000	662230000	897090000
ADPRH	ENSG00000144843	15121000	6.60303e+06	138635000	61898875	1.92667e+07	2.47499e+07	1.40841e+07	1.69685e+07	2.32778e+06	7.77573e+06	2.72448e+07	28596000	15883000	15121000	5.37853e+06	203640000	165520000	195440000	96440000	111750000	293350000	52689000	101880000	2.26504e+07	3.7798e+06	3.78219e+06	107610000	2.61202e+07	52385000	1.17709e+07	15883000
ADPRHL2	ENSG00000116863	641580000	1.62772e+08	629570000	114445000	611595000	117300625	521120000	900670000	659630000	511460000	973980000	641580000	777960000	509180000	308890000	858730000	469990000	720820000	656930000	602210000	659470000	462910000	445280000	884640000	627670000	468230000	886480000	646650000	527620000	570860000	595520000
ADRBK1	ENSG00000173020	178740000	8.20092e+07	1026900000	2.75005e+08	1258550000	518875000	338850000	140730000	178740000	289870000	257100000	275450000	93248000	93776000	114750000	1570800000	1041900000	835980000	329130000	1392900000	1281500000	1011900000	923040000	1121800000	401810000	1053300000	2531700000	617090000	1820900000	1395300000	1597100000
ADRM1	ENSG00000130706	368440000	9.31938e+07	461840000	129741250	386665000	8.20591e+07	620260000	515260000	368440000	318700000	401470000	239180000	267630000	426240000	316500000	857300000	328220000	699140000	413030000	450800000	437740000	472880000	490790000	437200000	557460000	594060000	354500000	335180000	388820000	384510000	309560000
ADSL	ENSG00000239900	670430000	3.05616e+08	770205000	248938125	994000000	455216875	670430000	861650000	622740000	257160000	1545900000	596610000	1144900000	284320000	868050000	1240700000	931410000	538580000	1436500000	727930000	807160000	733250000	552090000	928100000	470140000	495370000	2265800000	560010000	1433200000	1059900000	1322500000
ADSS	ENSG00000035687	683670000	1.98412e+08	876655000	234415000	722620000	280379375	1379800000	519940000	586320000	632000000	974360000	745670000	451320000	794580000	683670000	1469900000	848690000	1099600000	1418800000	796570000	754320000	842540000	904620000	690670000	432400000	1807500000	985360000	564830000	798320000	754570000	651720000
ADSSL1	ENSG00000185100	11252000	1.95579e+07	36259000	2.94833e+07	7.12238e+06	3.76431e+06	8.81131e+06	105820000	1.20429e+07	1.94033e+07	28726000	11252000	7.03326e+06	8.39578e+06	7.92536e+06	38728000	21540000	37342000	9.08425e+06	70794000	15059000	35176000	138760000	9.80059e+06	1.27789e+07	7.7149e+06	3.89732e+06	1.9989e+07	6.52987e+06	6.42902e+06	6.22368e+06
AES	ENSG00000104964	126960000	8.25361e+07	97253500	40048500	182190000	9.92755e+07	369850000	44409000	84624000	217350000	208820000	126960000	38663000	129800000	53346000	165800000	84527000	21748000	181490000	116550000	109980000	82405000	64752000	1.24551e+07	110690000	2.93613e+07	444650000	155060000	213660000	209320000	234140000
AFAP1L2	ENSG00000169129	13779000	2.01615e+08	4.88108e+06	9.89768e+06	1.29527e+07	6.77889e+06	13779000	50251000	11939000	10254000	737890000	10679000	7785500	465290000	23739000	4.49205e+06	4.3144e+06	1.0402e+07	1.68136e+07	5.27012e+06	1.26117e+06	44810000	768258	1.03193e+07	7.65693e+06	8.98936e+06	1.55861e+07	1.87143e+07	1.63585e+07	39123000	8799900
AFF4	ENSG00000072364	38245000	1.62147e+07	46144500	21740000	32547500	1.9916e+07	28380000	32841000	18427000	86800000	54837000	40081000	61476000	38245000	29353000	28532000	86336000	19284000	95640000	54740000	37549000	58183000	35614000	2.52659e+07	35178000	3.54702e+06	31227000	107360000	52186000	33868000	30896000
AFG3L2	ENSG00000141385	4966700000	2.68461e+09	1328250000	3.31661e+08	3166800000	1205825000	4966700000	12700000000	6926900000	6774100000	3181900000	8440300000	2666400000	2481300000	3073600000	1318900000	1344200000	941760000	302510000	1921000000	1367800000	1337600000	1006800000	7682800000	3649500000	2038600000	3272800000	4340500000	2194000000	2693000000	3060800000
AFTPH	ENSG00000119844	30812000	1.42471e+07	103930000	25248625	48356000	2.02519e+07	38788000	72659000	12735000	29889000	30812000	1.29088e+06	16115000	31676000	44952000	106600000	137240000	101260000	63449000	83229000	178930000	82460000	107620000	1.34482e+07	31700000	1.27589e+07	54131000	42581000	65062000	70019000	73291000
AGA	ENSG00000038002	204140000	1.25501e+08	396060000	2.17425e+08	916745000	365859375	357950000	155390000	162420000	232660000	429980000	90423000	204140000	156330000	559880000	841760000	709820000	259470000	864310000	400570000	391550000	289230000	366460000	1730800000	864410000	1199700000	1518800000	424610000	969080000	679900000	575000000
AGAP2	ENSG00000135439	93007000	7.82983e+07	50765000	1.85378e+07	263365000	2.44725e+08	93007000	157820000	127760000	1.61375e+07	109310000	1.59592e+07	353050000	7.90556e+06	9.14548e+06	50153000	25402000	1.22337e+07	51377000	74874000	55251000	60721000	19148000	57579000	123550000	102490000	890340000	205220000	712180000	321510000	449930000
AGAP3	ENSG00000133612	47106000	2.9743e+07	75181000	17289875	1.6944e+07	1.35388e+07	94261000	47106000	102710000	52232000	99643000	24745000	22836000	24742000	20037000	70041000	83430000	109410000	106820000	79777000	70585000	55238000	45254000	1.08504e+07	3.83434e+07	1.16735e+07	40086000	4.52399e+07	5.28979e+06	1.66075e+07	1.72805e+07
AGFG1	ENSG00000173744	284800000	1.35468e+08	969420000	212636250	318765000	116246250	607450000	284800000	92064000	361470000	522380000	221000000	119690000	285340000	150890000	968040000	1307800000	545390000	934850000	970800000	1136300000	961300000	1545000000	114020000	260650000	141570000	546180000	288010000	455210000	349520000	383310000
AGFG2	ENSG00000106351	28485000	1.86673e+07	1.15951e+07	4.45444e+06	63339000	4.5948e+07	17482000	10209000	56510000	23020000	49772000	73779000	28485000	11289000	43532000	1.25864e+07	7.41677e+06	9.00549e+06	1.77264e+07	2.02304e+07	1.06038e+07	8.52659e+06	1.9435e+07	53263000	26628000	1.22255e+07	224520000	45903000	115490000	73415000	73427000
AGGF1	ENSG00000164252	299880000	1.88449e+08	572240000	1.56239e+08	542660000	1.43198e+08	410670000	299880000	4.77296e+08	1.26728e+08	564560000	7.61931e+07	1.09926e+08	725500000	2.01755e+08	423280000	478260000	7.39012e+08	1.18672e+08	817560000	606230000	538250000	645570000	4.4444e+08	617700000	7.0384e+08	682420000	856690000	467620000	447230000	355780000
AGK	ENSG00000006530	1150800000	1.88991e+08	543120000	127346250	1673950000	2.88142e+08	1189800000	1342800000	1193800000	992850000	1183600000	1150800000	1132600000	503580000	824580000	608960000	258040000	456250000	885970000	696900000	570410000	515830000	513350000	1779500000	1762200000	760010000	1504500000	1803300000	1859500000	1165500000	1585700000
AGL	ENSG00000162688	585000000	4.06281e+08	126465000	5.86155e+07	502410000	3.31353e+08	1088100000	2014700000	785740000	279000000	205450000	622900000	371910000	585000000	228030000	101490000	67871000	298280000	202000000	128410000	108960000	193610000	124520000	48933000	226760000	1345300000	1057700000	140440000	570230000	485440000	519380000
AGO1	ENSG00000092847	161190000	4.82585e+07	174370000	83412500	121750000	1.18611e+08	122120000	252160000	82136000	144960000	88477000	161190000	289500000	164700000	163640000	173690000	175050000	491180000	291760000	152090000	144830000	152780000	215780000	107250000	78403000	64448000	531670000	104120000	326720000	136250000	186920000
AGO2	ENSG00000123908	461670000	1.76621e+08	151800000	5.62593e+07	260055000	236769750	946320000	319030000	461670000	545700000	879550000	350660000	449780000	637600000	415710000	117260000	42367000	143900000	233920000	136090000	159700000	277530000	208200000	48520000	133410000	47532000	1079200000	171750000	493890000	373920000	348360000
AGO3	ENSG00000126070	70754000	3.63416e+07	3.32427e+07	2.19343e+07	4.49164e+07	2.81187e+07	77188000	166340000	70754000	48411000	64297000	74652000	174960000	61652000	61678000	1.68222e+07	1.06948e+06	4.96631e+07	5.51049e+07	5.40394e+07	5.42262e+06	1.41498e+07	5.41313e+07	4.46483e+07	1.22378e+07	4.51845e+07	130390000	5.5403e+07	94476000	32879000	34346000
AGPAT1	ENSG00000204310	219050000	1.0183e+08	197130000	58086625	216140000	8.19914e+07	194430000	83827000	219050000	135290000	257980000	118110000	410260000	262460000	494690000	270270000	175620000	122540000	90137000	154570000	218640000	272080000	246570000	5.54782e+07	221850000	2.78047e+07	210430000	170970000	281550000	288960000	295540000
AGPAT2	ENSG00000169692	171630000	4.52729e+07	98081000	3.05884e+07	70744500	2.16295e+07	258170000	168860000	224110000	74089000	233130000	138490000	180420000	108330000	171630000	171840000	6.35134e+07	128580000	145060000	89032000	86676000	107130000	69839000	4.72302e+07	87377000	1.64452e+07	86992000	97779000	80273000	61216000	54494000
AGPAT3	ENSG00000160216	99807000	3.87185e+07	298415000	85772500	197975000	65719250	39626000	206260000	91337000	108810000	78203000	99807000	49765000	177160000	108380000	531540000	250280000	242950000	355410000	302090000	294740000	472060000	260050000	184720000	247440000	53376000	211230000	285510000	140130000	309230000	149430000
AGPAT4	ENSG00000026652	2.60083e+07	2.26843e+07	1.47376e+07	7.04595e+06	3.37309e+07	2.91924e+07	1.91549e+07	15062000	51161000	1.49838e+07	2.60083e+07	31605000	30651000	124900000	19392000	-3.52355e+06	9.30586e+06	1.42122e+07	1.52629e+07	1.07198e+07	1.87896e+07	32978000	2.00513e+07	2.98858e+07	1.72181e+07	3.16833e+07	3.57785e+07	74258000	67055000	119460000	8.671e+06
AGPAT5	ENSG00000155189	128750000	4.10998e+07	116465000	2.30892e+07	205595000	56037500	5.77627e+07	130700000	45199000	159070000	160780000	191400000	64920000	128750000	119910000	73741000	64922000	146400000	126580000	113280000	149330000	106710000	119650000	245560000	117850000	196160000	151320000	215030000	309030000	169860000	313870000
AGPAT6	ENSG00000158669	3.1891e+07	7.91795e+06	27916500	1.53523e+07	2.72471e+07	2.0894e+07	18973000	1.48512e+07	3.1891e+07	3.33197e+07	22848000	33915000	25565000	41586000	42254000	5.25027e+06	5.30169e+07	1.98455e+06	2.43365e+07	45817000	31085000	49219000	24748000	4.8295e+06	2.77011e+07	3.48642e+06	1.70002e+07	36551000	94403000	50654000	26793000
AGPAT9	ENSG00000138678	3.71448e+07	1.2677e+07	106685000	5.10097e+07	3.98446e+07	2.04618e+07	4.38244e+07	5.36625e+07	4.43559e+07	8.38238e+07	2.83372e+07	2.53613e+07	3.71448e+07	2.74498e+07	35435000	58710000	3.31528e+07	218490000	190600000	107160000	106210000	95980000	158100000	2.9793e+07	8.06168e+07	4.59617e+07	4.03772e+07	1.2406e+07	3.9312e+07	-37817.9	77487000
AGPS	ENSG00000018510	1301900000	2.64279e+08	1911850000	361450000	1221600000	296396250	881670000	1497100000	1790900000	1255600000	1301900000	1231200000	861160000	1341500000	1932400000	2029800000	2229800000	1520400000	2222500000	2607600000	1701000000	1182800000	1793900000	1295800000	932470000	1576500000	958390000	1590300000	1147400000	1899800000	952970000
AGR2	ENSG00000106541	211200000	9.3768e+08	8.27185e+06	3.38225e+07	2.63445e+07	1.5543e+08	211200000	1.37796e+07	27189000	5.89783e+06	84062000	457040000	654920000	3538500000	2302100000	9.3195e+06	1.77415e+06	7.46057e+06	1.49321e+07	8.97975e+06	7.56395e+06	162740000	6828600	1.45951e+07	9.75174e+06	4.9063e+06	10300000	38094000	42201000	571290000	297620000
AGR3	ENSG00000173467	185570000	7.00329e+08	2.0542e+07	8.70222e+06	4.6258e+07	7.91628e+07	185570000	114620000	637130000	1.78391e+07	45912000	329490000	2663600000	1819900000	180030000	1.29312e+07	1.79345e+07	1.0222e+07	2.0009e+07	3.65149e+07	2.73903e+07	4.1092e+07	21075000	-465217	168100000	4.16771e+07	2.90518e+07	46289000	228880000	207330000	4.62269e+07
AGRN	ENSG00000188157	1025600000	6.97026e+08	48791500	1.07266e+08	187375000	4.04924e+08	712730000	1847400000	578850000	1540900000	505740000	3326700000	637440000	1699200000	1025600000	47744000	6831500	11189000	49839000	333770000	59438000	306350000	29063000	20637000	727830000	7.29251e+06	16133000	1347000000	121230000	767970000	253520000
AGT	ENSG00000135744	12289000	1.02202e+07	5.77017e+06	2.35255e+06	6.85603e+06	2.08861e+06	8876800	5.58616e+06	24998000	-1.25018e+06	12289000	50899000	12214000	17689000	19370000	1.99554e+06	6.2581e+06	7.44444e+06	12911000	1.52325e+06	5.39581e+06	5023100	6.14453e+06	7.69964e+06	9.89581e+06	4.83447e+06	7.29071e+06	3.48468e+06	9.94963e+06	3.3864e+06	6.42135e+06
AGTPBP1	ENSG00000135049	2.90998e+07	2.00881e+07	95183000	55772000	56421500	1.13514e+08	2.90998e+07	4.12273e+07	2.00256e+07	9.20891e+06	6.02923e+07	4.09541e+06	4.58653e+07	2.24168e+06	6.70662e+07	79320000	88846000	345220000	72836000	101520000	122070000	77596000	132960000	558548	1.44728e+07	558000000	109750000	137610000	74691000	38152000	32976000
AGTRAP	ENSG00000177674	284740000	7.68136e+07	1317050000	779251250	459350000	175418125	101830000	306240000	244920000	432930000	273160000	206750000	401200000	370940000	284740000	2788700000	764830000	1224200000	3389300000	688880000	666510000	1409900000	1661800000	873480000	485580000	406080000	609690000	326850000	433120000	876670000	410310000
AHCTF1	ENSG00000153207	816130000	2.69301e+08	465965000	79518125	943905000	370589375	772310000	488810000	874050000	816130000	1533200000	1519000000	816130000	714690000	747240000	445760000	235220000	339040000	589760000	489580000	486170000	495290000	420760000	73234000	1104300000	372300000	1150500000	1961200000	946290000	844980000	941520000
AHCY	ENSG00000101444	10997000000	2.47695e+09	4548850000	380750000	3418400000	700915625	14305000000	11821000000	10421000000	7268400000	12435000000	7038000000	10997000000	8454000000	16845000000	4149500000	4446400000	5570700000	5074700000	4538500000	4004400000	4810200000	4559200000	3494800000	3342000000	3204200000	4163700000	2501800000	3237600000	4452100000	5338300000
AHCYL1	ENSG00000168710	3286200000	1.33353e+09	1637650000	524243750	1251200000	492551250	3849100000	3506100000	5599800000	2901400000	7179200000	3286200000	2197000000	1868300000	1494600000	2420200000	2352100000	1214700000	3122700000	1559700000	1670400000	1516700000	1604900000	1131600000	2128100000	587420000	2686700000	1266300000	1473500000	1236100000	1005200000
AHCYL2	ENSG00000158467	5.68763e+07	1.76379e+07	4.74347e+07	9.07955e+06	4.98994e+07	7.06406e+06	84794000	93553000	53026000	38734000	89602000	4.08445e+07	45924000	5.68763e+07	63242000	5.49673e+07	61654000	2.87426e+07	2.79712e+07	5.07077e+07	4.24961e+07	47860000	4.70095e+07	5.3604e+07	6.96409e+07	4.99699e+07	50015000	4.51791e+07	49829000	2.64192e+07	47027000
AHDC1	ENSG00000126705	118070000	9.72293e+07	6.50144e+06	6.00043e+06	29160000	4.64673e+07	184480000	173840000	111790000	59060000	105870000	388810000	393010000	118070000	51374000	-4.36912e+06	5.02692e+06	1.6144e+06	9.86391e+06	-2.30212e+06	7.97595e+06	1.76807e+07	1.2453e+07	1.49829e+07	25550000	9.91214e+06	33394000	237410000	49184000	32770000	9124800
AHNAK	ENSG00000124942	117160000000	2.24779e+10	143935000000	38339968750	75253000000	30056250000	84067000000	156060000000	103780000000	134660000000	136580000000	88362000000	75640000000	117160000000	122940000000	169460000000	258820000000	92369000000	140420000000	136310000000	96208000000	147450000000	184750000000	48356000000	96255000000	21957000000	143380000000	40268000000	103240000000	71175000000	79331000000
AHNAK2	ENSG00000185567	4073800000	3.9271e+09	149243500	110646250	507280000	362553625	488760000	21980000000	2756200000	368190000	4790700000	2230800000	4098600000	4073800000	6114500000	51756000	99807000	24205000	35742000	324530000	218540000	354930000	198680000	648220000	778150000	136080000	200180000	56801000	1591500000	369470000	645090000
AHR	ENSG00000106546	21663000	1.39685e+07	44892500	16602500	1.66119e+07	7.49472e+06	12610000	21663000	10536000	2.53898e+07	50696000	17713000	17565000	65946000	30384000	47585000	39036000	21827000	55673000	112520000	40706000	44912000	44873000	8.98511e+06	1.66957e+07	1.6528e+07	49537000	13221000	15917000	18013000	17568000
AHSA1	ENSG00000100591	1199700000	3.71262e+08	1512200000	206900000	1164750000	273704375	1051900000	1149200000	1299500000	1759800000	2531000000	767970000	1199700000	997690000	1448200000	1924800000	1064800000	1469000000	1354600000	1324500000	1746400000	1555400000	1641500000	2287700000	1113700000	1038900000	1275700000	834830000	1203500000	1369600000	1126000000
AHSG	ENSG00000145192	224460000	1.44455e+08	50290500	5.15251e+07	5.60211e+07	1.06922e+08	245820000	102510000	224460000	568180000	32459000	388410000	386240000	7.30172e+07	90762000	133840000	2.96969e+07	2.09352e+07	40569000	185770000	52645000	47936000	125220000	2.87491e+07	271420000	255370000	5.31322e+07	287740000	3.63728e+07	58910000	3.98843e+07
AIDA	ENSG00000186063	44387000	1.13693e+07	46050000	8564625	68249500	15853250	67702000	44387000	51229000	56808000	39709000	48231000	29867000	36782000	16236000	58488000	32981000	36659000	65943000	43672000	42965000	51935000	48428000	66756000	33967000	71385000	119570000	87676000	62639000	63596000	69743000
AIF1	ENSG00000204472	16426000	4.01915e+07	3486200000	2.65465e+09	6.02134e+06	2.86715e+07	22218000	1.05398e+06	38403000	219440000	33360000	16426000	4799000	7235200	4.27025e+06	11364000000	6571700000	691910000	3619400000	5354300000	3353000000	1243800000	1592300000	120500000	44329000	4.81268e+06	2612300	2.90285e+06	30122000	7230000	1.53145e+06
AIF1L	ENSG00000126878	339490000	1.19146e+08	4.84473e+07	1.18081e+07	3.8754e+07	1.15035e+07	452220000	210010000	321230000	249290000	339490000	269690000	462290000	545860000	616480000	2.89088e+07	5.39864e+07	6.04316e+07	3.30395e+07	2.49347e+07	5.94452e+07	4.81595e+07	4.87351e+07	4.86055e+07	3.65034e+07	4.10046e+07	9.29742e+06	1.92375e+07	43227000	5.56998e+07	32867000
AIFM1	ENSG00000156709	16010000000	2.64504e+09	3729600000	475337500	7524800000	1187534375	14559000000	10940000000	16683000000	27614000000	13106000000	16727000000	16331000000	15394000000	16010000000	3114300000	3858900000	3492400000	4199300000	4538700000	4510200000	3600300000	3097400000	11349000000	8288400000	6647100000	7362600000	7499400000	6102500000	7550200000	9059900000
AIG1	ENSG00000146416	60486000	5.75589e+07	3.27819e+07	5.182e+07	77593500	1.035e+08	19986000	79657000	60486000	74844000	4.48838e+07	31126000	108440000	325020000	40560000	3.85047e+07	18705000	1.77402e+07	103290000	41802000	27059000	228080000	2.11783e+07	2.06066e+07	183680000	45829000	54407000	266010000	6.11598e+06	349350000	100780000
AIM1	ENSG00000112297	65542000	9.93054e+07	709295000	68098125	444550000	252998000	196350000	7239200	19413000	65542000	443810000	138350000	22836000	92977000	8390300	760010000	711790000	708000000	786330000	710590000	707990000	527080000	571300000	406740000	251320000	93978000	816650000	326290000	856160000	482360000	882790000
AIMP1	ENSG00000164022	1156800000	1.90873e+08	913540000	167798750	472960000	9.91059e+07	1156800000	1181400000	1171500000	1206300000	1645300000	509750000	987700000	1048700000	996820000	1177900000	842120000	732430000	1267500000	1040900000	984960000	823100000	731220000	303410000	588430000	466030000	785670000	438110000	404580000	479890000	515390000
AIMP2	ENSG00000106305	1346700000	2.62163e+08	1056000000	129161875	730660000	96858750	1070800000	1346700000	1590200000	1644100000	1723500000	764200000	1524900000	1176100000	1128900000	1059000000	1058100000	1522700000	1053900000	1147400000	942140000	1018600000	811970000	750970000	815400000	837910000	869630000	628240000	710350000	595770000	564680000
AIP	ENSG00000110711	489160000	1.85509e+08	957770000	147196250	1444400000	365221875	701690000	489160000	545880000	441290000	750120000	195730000	272520000	300730000	864480000	1197000000	651030000	759050000	1218300000	925030000	1060100000	976410000	939130000	915810000	1518600000	544390000	1721500000	1117400000	1829000000	1370200000	1752400000
AK1	ENSG00000106992	1948100000	1.13373e+09	140955000	80052625	261410000	115577250	1948100000	5003800000	2066600000	3346500000	3268200000	1208100000	743500000	1190600000	774680000	133530000	130760000	139460000	71888000	364750000	159040000	321240000	142450000	97446000	245770000	452820000	199150000	405800000	505210000	220810000	277050000
AK2	ENSG00000004455	7997700000	2.54499e+09	6638550000	1406812500	6108800000	1792253125	7698900000	12024000000	14725000000	11319000000	6918400000	7997700000	8212800000	6590400000	4360500000	5762400000	8202600000	4986900000	11643000000	6602900000	6916700000	6674200000	6084700000	11923000000	7939300000	3950900000	7752500000	6513500000	5364700000	5374100000	5704100000
AK3	ENSG00000147853	4019700000	1.48755e+09	1582000000	167400000	3510550000	1612596875	2316000000	6764600000	5405900000	3055900000	2654900000	6073600000	4101800000	4019700000	1016500000	1540500000	1739800000	1120200000	1760400000	1623500000	1408400000	1804100000	1519500000	9861800000	3175200000	1182100000	4683300000	4327800000	3024600000	3845900000	3026000000
AK4	ENSG00000162433	4668900000	2.09689e+09	842740000	3.1962e+08	1555915000	1451766250	1776700000	6095000000	5114900000	4668900000	2076100000	7786400000	2143500000	7451400000	1912200000	761200000	949660000	409040000	924280000	1078300000	595040000	2040200000	681430000	3780300000	2179000000	771530000	461010000	4228400000	469600000	4061400000	932830000
AK6	ENSG00000085231	86537000	1.92303e+07	62794000	1.89684e+07	4.336e+07	1.44804e+07	97758000	99494000	49648000	78645000	86537000	89772000	88821000	53918000	37143000	110070000	99031000	65812000	68490000	32772000	51444000	59776000	50518000	4.48591e+07	3.68925e+07	4.18609e+07	2.65162e+07	2.00533e+07	86589000	49875000	58320000
AKAP1	ENSG00000121057	64947000	6.92491e+07	31744500	1.98744e+07	26613000	1.78556e+07	141720000	257510000	58549000	225130000	116300000	43967000	64947000	36364000	20851000	8.25235e+06	73312000	62494000	10901000	34489000	57108000	26887000	29000000	7.31151e+06	62710000	1.10951e+07	23908000	24845000	28381000	57845000	51045000
AKAP10	ENSG00000108599	15395000	4.74668e+06	26674000	5.31491e+06	1.21281e+07	5.28257e+06	12746000	24985000	1.51733e+07	5.56106e+06	16617000	8.71575e+06	15395000	25224000	17695000	11781000	30894000	28723000	3.10907e+07	18666000	27091000	21971000	26257000	4.37171e+06	1.82869e+07	1.30776e+07	19893000	7.10155e+06	23741000	1.11787e+07	1.11246e+07
AKAP11	ENSG00000023516	12605000	7.29762e+06	21845000	8.49238e+06	1.69168e+07	4.41687e+06	14209000	1.82636e+07	220995	2.01373e+07	1.48322e+06	1.23613e+07	-5.18505e+06	13980000	12605000	-2.8957e+06	16738000	29272000	9.63247e+06	28686000	28062000	23555000	20135000	1.82987e+07	2.84314e+07	8.70114e+06	21390000	14390000	19823000	13982000	15535000
AKAP12	ENSG00000131016	2641100000	1.99659e+09	107935000	2.66206e+08	443915000	340855500	8375500000	3546900000	724390000	1226500000	1216500000	2641100000	6364000000	3609400000	1345800000	170970000	15326000	1.34108e+07	21065000	112370000	339110000	1226200000	103500000	614670000	165250000	20573000	37373000	325700000	831740000	1267200000	562130000
AKAP13	ENSG00000170776	242960000	1.59023e+08	1703750000	202275000	685605000	505451750	635100000	400130000	61507000	334080000	242960000	80370000	215670000	532050000	166090000	1538700000	1379600000	2015700000	2112100000	1423500000	1796500000	1685900000	1721600000	13326000	373770000	122060000	1695400000	447580000	1430300000	923630000	951020000
AKAP17A	ENSG00000197976	179600000	9.03599e+07	103185500	41508875	209230000	70425000	185290000	431130000	95776000	179600000	231670000	328510000	93717000	120370000	88009000	90025000	44192000	92501000	53981000	180300000	191890000	126710000	113870000	137060000	63380000	143300000	263640000	290670000	321150000	225070000	193390000
AKAP2	ENSG00000241978	1.69548e+07	7.11816e+06	25770500	7.60908e+06	1.77004e+07	6.23005e+06	6.79133e+06	30402000	8.91029e+06	27190000	23082000	14120000	1.69548e+07	24029000	1.2031e+07	12990000	2.87212e+07	2.11896e+07	27166000	5.64457e+06	35987000	31288000	24375000	1.53515e+07	1.93999e+06	1.55817e+07	19819000	7.60042e+06	22987000	22829000	24679000
AKAP8	ENSG00000105127	368410000	8.15205e+07	229070000	42862500	215065000	1.33043e+08	451970000	460750000	276710000	368410000	294040000	375140000	189720000	209950000	382150000	237180000	176990000	328660000	220960000	328640000	213690000	210880000	252840000	57255000	413580000	195480000	163030000	656840000	234650000	274930000	172710000
AKAP8L	ENSG00000011243	496780000	1.18013e+08	217340000	37857500	414295000	153729375	534170000	655390000	330420000	393790000	496780000	649390000	413290000	250550000	594210000	275970000	227320000	169410000	120940000	259910000	237890000	200520000	207360000	171400000	672970000	272610000	419700000	800620000	481270000	345720000	408890000
AKAP9	ENSG00000127914	1222700000	4.64786e+08	732805000	1.01127e+08	795550000	3.12119e+08	1378400000	1743400000	273890000	1046300000	1222700000	520090000	630550000	1342700000	2107300000	528240000	660970000	707690000	741300000	943720000	839760000	881240000	724310000	219630000	242740000	189410000	1039200000	954380000	779440000	811660000	830890000
AKNA	ENSG00000106948	8.82876e+06	4.77649e+06	25381000	1.78837e+07	107559500	9.09407e+07	1.59952e+06	7.91206e+06	2.99431e+07	7.70576e+06	5.34391e+06	1.12564e+07	8.82876e+06	1.14977e+07	1.11044e+07	25409000	51424000	14430000	38839000	25353000	80587000	15554000	13245000	1.93171e+07	116140000	1.172e+07	406840000	83476000	227320000	145640000	98979000
AKR1A1	ENSG00000117448	2396200000	9.30919e+08	5883000000	1027506250	1942550000	322162500	3260800000	2231200000	2526700000	1770500000	6179400000	2396200000	2748200000	1750500000	1134300000	5659100000	6106900000	3812100000	6834800000	6331700000	6344900000	3644300000	4734000000	2286000000	1717100000	2017900000	2698200000	1518900000	2187000000	1508600000	1867200000
AKR1B1	ENSG00000085662	1186300000	6.64204e+08	2557900000	410700000	3049900000	805812500	2187100000	2555900000	843950000	894800000	2422800000	1332100000	970540000	137150000	1186300000	2661800000	2336200000	4040600000	2770500000	2502800000	2185200000	1776100000	2613000000	3798500000	2630800000	3985100000	4515300000	1358100000	2824500000	2314300000	3275300000
AKR1C3	ENSG00000196139	53717000	2.54053e+07	1.87571e+07	1.33364e+07	49357500	2.39784e+07	4.42671e+07	53717000	66525000	114050000	74737000	60700000	-7.45513e+06	37297000	1.58915e+07	3.84278e+07	3.72632e+07	3.74193e+07	1.16042e+06	4.91756e+06	6.75366e+06	2.19634e+07	1.55507e+07	4.16207e+07	40405000	55646000	135580000	29136000	70059000	73749000	43069000
AKR1D1	ENSG00000122787	1249400000	7.93889e+08	5.05863e+08	1.01559e+09	3.02416e+08	1.76026e+09	1820900000	1.07497e+08	1249400000	1788800000	2461900000	576470000	2.53258e+08	2945800000	1047000000	7.37275e+07	6.55103e+07	736390000	2.75335e+08	2528700000	874230000	2.20987e+08	3636500000	222190000	7889500000	1.45566e+08	374160000	4.81061e+08	8.09494e+07	2.30673e+08	2010100000
AKR7A2	ENSG00000053371	1577500000	3.91851e+08	1305000000	288750000	1394600000	340987500	978950000	1233900000	2864400000	1657600000	1577500000	978860000	1983300000	1535300000	1712300000	1424200000	1204300000	1216200000	1559800000	2502200000	1274700000	1335300000	1111300000	1548800000	1131500000	1272600000	1074900000	1761600000	1205400000	2585300000	1516600000
AKT1	ENSG00000142208	163460000	8.4419e+07	334895000	31396250	221495000	48510000	103650000	253420000	163460000	326240000	335340000	184740000	85161000	86863000	80799000	321570000	316420000	214240000	359680000	348220000	355370000	359140000	319010000	150360000	135340000	199020000	326060000	238470000	295440000	215080000	227910000
AKT1S1	ENSG00000204673	1.10997e+07	3.08279e+06	9.09475e+06	3.75396e+06	7.48493e+06	3.86973e+06	14148000	17475000	12683000	1.10997e+07	7.96103e+06	9830900	8.26313e+06	15883000	6868200	8.17745e+06	8.27464e+06	19987000	9.09704e+06	14095000	5.38281e+06	13958000	9.09247e+06	8.65437e+06	6315500	1.17231e+07	9.72412e+06	1.05645e+07	-2.78999e+06	2.83286e+06	3.37982e+06
AKT2	ENSG00000105221	304990000	1.47761e+08	309720000	51393750	362375000	1.0474e+08	169790000	367470000	170750000	304990000	330050000	273900000	200020000	743810000	610860000	356740000	260070000	194960000	337320000	279450000	306760000	445650000	312680000	283980000	220840000	619370000	524180000	373420000	343350000	470540000	351330000
AKTIP	ENSG00000166971	103720000	4.78896e+07	28082500	8.77302e+06	4.0765e+07	1.93362e+07	103720000	148040000	84583000	129310000	205420000	55549000	1.50873e+07	22923000	121070000	27497000	2.10025e+07	2.23702e+07	28848000	24679000	28668000	37914000	59897000	3.19138e+07	2.70343e+07	4.96162e+07	23640000	53742000	1.38215e+07	51820000	95921000
AL021546.6	ENSG00000111780	223340000	5.84788e+07	1.28778e+08	9.53305e+07	219370000	1.58202e+08	178200000	166100000	285560000	252040000	223340000	212690000	290140000	172160000	407930000	566420000	164550000	105570000	1.12097e+08	130840000	116200000	1.58392e+08	1.26716e+08	481030000	729660000	9.44804e+07	231160000	222710000	177620000	158840000	216030000
AL158801.1	ENSG00000279392	1862900000	4.12983e+08	2846100000	944312500	2575700000	1232587500	1315000000	2021700000	1893500000	1203000000	3045700000	1728900000	1862900000	1178100000	2138900000	5078100000	3488500000	1278800000	4437600000	2665200000	3027000000	2102500000	2527500000	1180700000	1724500000	648600000	4205500000	1244700000	3426900000	3491900000	3534900000
AL928654.7	ENSG00000257341	940090000	2.25666e+09	1409300000	1.00567e+09	1624250000	7.67867e+08	508990000	418990000	2490900000	2323600000	12256000000	940090000	796210000	56928000	954880000	1299800000	1518800000	9.61888e+07	3414800000	3697100000	656340000	675760000	1872500000	1322000000	1826300000	505150000	1128100000	2847800000	3367100000	1422200000	2421700000
ALAD	ENSG00000148218	83898000	5.84541e+07	239095000	1.28373e+08	189075000	90861875	83898000	196180000	81448000	227820000	194770000	61774000	95975000	77716000	47599000	370010000	224010000	254180000	597750000	449710000	184580000	129910000	200460000	204030000	117690000	145130000	500890000	140760000	315790000	174120000	214520000
ALCAM	ENSG00000170017	243520000	1.93963e+09	330395000	181172375	83283000	5.98039e+08	29394000	25332000	104630000	96297000	243520000	661680000	591960000	668320000	10122000000	43879000	61642000	286310000	144770000	374480000	538320000	385790000	687390000	5571900	77095000	46046000	17622000	212560000	89471000	346190000	2847400000
ALDH16A1	ENSG00000161618	747410000	2.14989e+08	1359400000	334077500	1032000000	2.68658e+08	1129100000	512000000	713010000	436780000	747410000	949650000	799280000	854520000	1.96527e+08	1458700000	1202500000	1260100000	261980000	1825100000	1702100000	1640700000	1229400000	1049300000	453420000	1218700000	1121800000	642510000	1505500000	1014700000	730660000
ALDH18A1	ENSG00000059573	3840700000	1.71654e+09	475540000	227781750	2643100000	905200000	7517100000	8951100000	4041500000	3097400000	6034500000	3788000000	3698200000	3366300000	3840700000	503570000	447510000	210970000	46816000	911190000	355060000	830520000	637330000	6043200000	2895600000	1309300000	2474300000	2569000000	2368800000	2717200000	3562600000
ALDH1A1	ENSG00000165092	96943000	2.66231e+08	1983600000	856431250	148295000	1.71912e+08	74408000	100170000	36201000	494660000	21440000	144650000	35172000	1191100000	96943000	1926100000	3613200000	1236300000	3984200000	1520600000	2710100000	2041100000	1319800000	401960000	17209000	681460000	3440600	8243500	174180000	164110000	132480000
ALDH1B1	ENSG00000137124	716040000	5.63304e+08	293060000	109728750	653545000	193883125	540300000	1381300000	335410000	2564500000	716040000	1582600000	745400000	463540000	651510000	252930000	161980000	333190000	569260000	455350000	214860000	360280000	210480000	835470000	384080000	903170000	657540000	1092200000	438610000	520200000	649550000
ALDH1L2	ENSG00000136010	21483000	4.89152e+07	3.05578e+06	1.40778e+06	3.43621e+06	2.71943e+06	186970000	65349000	1.56013e+06	5.46319e+06	119570000	8132200	21483000	18644000	28140000	5.58601e+06	3.26671e+06	-737760	2.89087e+06	1.92515e+06	1.52057e+06	4.56532e+06	3.22069e+06	3.42997e+06	1.03779e+06	978787	2728300	9152900	3.44246e+06	3.4945e+06	10388000
ALDH2	ENSG00000111275	4576000000	2.88726e+09	19318000000	2798843750	4275300000	1.8695e+09	1359300000	13511000000	1845600000	8593400000	2882600000	5622600000	4984500000	992400000	4576000000	21544000000	20659000000	13218000000	25647000000	19378000000	19258000000	17608000000	15153000000	10141000000	2131700000	4400700000	617510000	4293100000	4414400000	1790000000	4257500000
ALDH3A2	ENSG00000072210	1034000000	5.04212e+08	1110050000	7.374e+08	1455950000	8.00063e+08	689420000	1655300000	935300000	1571800000	812430000	1586800000	2784000000	1034000000	921080000	1192600000	884330000	3842500000	1719600000	1994200000	1027500000	765530000	858270000	1597000000	2367100000	4150100000	628990000	2058200000	1314900000	991440000	1226000000
ALDH3B1	ENSG00000006534	67715000	8.24819e+07	439310000	1.51081e+08	59512500	1.33883e+08	39567000	1.76423e+07	120730000	121470000	10191000	67715000	169780000	4.45543e+06	367780000	517590000	375560000	601960000	886310000	466040000	218890000	258500000	412580000	91421000	66660000	650310000	1.35913e+07	52365000	9.54657e+06	40220000	155000000
ALDH4A1	ENSG00000159423	1116700000	5.27694e+08	999265000	1.15239e+08	835590000	376245000	1116700000	2005900000	2596600000	820980000	491640000	1303400000	943190000	1413600000	433960000	1207300000	995730000	840190000	1002800000	859600000	968630000	1267900000	1062500000	979030000	1528100000	1010200000	235480000	1266300000	406610000	692150000	439430000
ALDH5A1	ENSG00000112294	1151700000	7.73601e+08	42790000	5.42075e+07	925285000	319723750	1151700000	2272500000	1623400000	2336600000	2966300000	770870000	931370000	464800000	347050000	59097000	9.91055e+06	9.58094e+06	240900000	61860000	26483000	107260000	10229000	1860100000	912570000	145230000	1178400000	536480000	938000000	967330000	791760000
ALDH6A1	ENSG00000119711	1654100000	7.34678e+08	564110000	102530000	1356750000	360553750	838370000	2848500000	2781500000	2661500000	1654100000	2330500000	1255400000	792020000	1299000000	592780000	558900000	600960000	983350000	569320000	522340000	485570000	398700000	2506000000	1590700000	850770000	1489900000	1242200000	1042200000	1038300000	1471300000
ALDH7A1	ENSG00000164904	3807200000	1.45232e+09	425780000	198501875	1430850000	749783750	2642900000	5498200000	8726500000	5450100000	2889500000	3807200000	2877300000	3813700000	3712700000	214620000	457760000	726440000	316920000	719590000	393800000	875300000	368430000	2475500000	3291000000	1266100000	280620000	1595600000	648010000	1898700000	1067800000
ALDH9A1	ENSG00000143149	2713400000	8.80906e+08	2548100000	649593750	4495650000	1833359375	4553900000	1638700000	3052100000	2713400000	4281800000	3330900000	2578700000	1371800000	1801600000	2606600000	2394600000	3353700000	4931700000	2489600000	2120200000	2037500000	2861100000	6046800000	4146700000	2863500000	9960700000	3350600000	7154200000	3841600000	4844600000
ALDOA	ENSG00000149925	46901000000	1.27791e+10	43087000000	8484625000	26272500000	7195375000	46901000000	74804000000	72019000000	53635000000	50874000000	40911000000	23007000000	37331000000	36627000000	55374000000	58756000000	35908000000	54863000000	45994000000	33324000000	37698000000	40180000000	43237000000	35356000000	25442000000	39176000000	22935000000	19048000000	25003000000	27103000000
ALDOC	ENSG00000109107	2023900000	2.13292e+09	2512100000	563587500	3483400000	377187500	2393800000	3962600000	3910000000	2023900000	1686600000	11598000000	1957600000	1699000000	385820000	2486800000	1752600000	3160700000	1467400000	3540100000	1764200000	2537400000	2593600000	2821400000	3448300000	3518500000	3904700000	4162200000	2796300000	3229700000	3727800000
ALG1	ENSG00000033011	232080000	8.80563e+07	250905000	36402500	267885000	70248750	101420000	244800000	325750000	232080000	168630000	189530000	425250000	177960000	400590000	201970000	287170000	327160000	265460000	221460000	216820000	288030000	236350000	133920000	340240000	150860000	194080000	278780000	256990000	284070000	387340000
ALG10	ENSG00000139133	12377000	2.25393e+07	1.23631e+07	1.32113e+07	2.04942e+07	2.05929e+07	12069000	12377000	6738800	2.24687e+06	77204000	11010000	48382000	41119000	51417000	3.08125e+06	3.95728e+06	54374000	3.04453e+06	15262000	26233000	24831000	9.46419e+06	2.59627e+06	42732000	1.44485e+07	26540000	39287000	7.12469e+06	80183000	-30308.3
ALG10B	ENSG00000175548	12377000	2.17703e+07	1.24432e+07	1.28552e+07	1.9253e+07	2.03062e+07	12069000	12377000	6738800	1.00337e+07	77204000	11010000	48382000	41119000	51417000	9.62449e+06	2.12066e+06	54374000	4.09025e+06	15262000	26233000	24831000	7.51061e+06	4.53089e+06	42732000	8.56963e+06	26540000	39287000	1.19661e+07	80183000	2.13098e+06
ALG11	ENSG00000253710	81383000	5.48737e+07	59631000	1.60261e+07	56239500	2.93799e+07	46009000	262130000	81383000	25310000	50572000	184120000	107250000	91369000	71562000	88416000	62297000	99800000	46493000	70126000	49212000	56965000	44658000	56082000	96051000	1.43258e+07	35835000	119520000	96266000	43703000	56397000
ALG12	ENSG00000182858	1.91722e+07	1.36592e+07	1.78395e+07	1.64817e+07	37466500	3.0557e+07	1.70465e+07	57839000	8316100	1.91722e+07	5.00476e+06	32131000	37308000	33635000	1.33024e+07	40636000	67706000	403772	23067000	11925000	1.11329e+07	32625000	1.2612e+07	1.90865e+07	14675000	1.15602e+06	76942000	101950000	43820000	82583000	31113000
ALG13	ENSG00000101901	118800000	5.93688e+07	100331000	26888000	138545000	5.60514e+07	40551000	118800000	117750000	99123000	46717000	254230000	220030000	129000000	202450000	88980000	107990000	44844000	92672000	112520000	164710000	135410000	79030000	4.41549e+07	121780000	-1.35756e+07	101120000	183090000	199940000	157260000	155310000
ALG14	ENSG00000172339	67919000	2.64485e+07	2.59665e+07	8.85905e+06	31096500	2.45258e+07	22126000	99001000	84285000	43959000	28284000	125230000	61438000	84698000	67919000	1.87702e+07	4.57692e+07	1.85855e+07	3.14713e+07	2.88861e+07	2.63639e+07	2.55692e+07	782110	1.74385e+07	91988000	1.72126e+07	57547000	82987000	29084000	29540000	32653000
ALG2	ENSG00000119523	232400000	7.75405e+07	294785000	42337500	280575000	6.85391e+07	183230000	317870000	71617000	265430000	232400000	386650000	171480000	370510000	231750000	262380000	263570000	381670000	316950000	272620000	253890000	324040000	368500000	369050000	174890000	230860000	199050000	443900000	325270000	282650000	278500000
ALG3	ENSG00000214160	106670000	4.18527e+07	112445000	41057500	130719500	1.04672e+08	62639000	72211000	164250000	106670000	110530000	71418000	141310000	241430000	105500000	75681000	122370000	209840000	122690000	47786000	102520000	175280000	75733000	7.65497e+07	525880000	254970000	64533000	179400000	85874000	172090000	89349000
ALG5	ENSG00000120697	541310000	1.36957e+08	442425000	59051250	566490000	214338750	541310000	408990000	832360000	208380000	431360000	468830000	667260000	636610000	606100000	460820000	382180000	333190000	311080000	432930000	451920000	515490000	479470000	328560000	968620000	333870000	213570000	808520000	499880000	680350000	633100000
ALG6	ENSG00000088035	96177000	4.07213e+07	104470000	4.66186e+07	178595000	1.11798e+08	69546000	41447000	90997000	96177000	26642000	173240000	189260000	110250000	116940000	82224000	29459000	257750000	107440000	128430000	101500000	127090000	37562000	3.1228e+07	233900000	442400000	99677000	421750000	164340000	192850000	149480000
ALG8	ENSG00000159063	48939000	1.30311e+07	3.80043e+07	1.63094e+07	47192000	5.04836e+07	57656000	2.63099e+07	48939000	75201000	22051000	55589000	49129000	35205000	40093000	1.30834e+07	1.51071e+07	80930000	4.02506e+07	3.52476e+07	55700000	35758000	51418000	1.1011e+07	193900000	94851000	22447000	122310000	49791000	1.87683e+07	44593000
ALG9	ENSG00000086848	27244000	3.49522e+06	3.32295e+07	7.91199e+06	41289500	1.55931e+07	2.1659e+07	31826000	25033000	30253000	27244000	22338000	2.98077e+07	30651000	22484000	2.17791e+07	30535000	45795000	41337000	36057000	2.10895e+07	3.59241e+07	2.24135e+07	58050000	64609000	2.10075e+07	34119000	48460000	18753000	51294000	23789000
ALKBH5	ENSG00000091542	93770000	5.61574e+07	4.4162e+07	1.26694e+07	84301000	3.93319e+07	268960000	93770000	115890000	26672000	160750000	71353000	157460000	59586000	58850000	56957000	34173000	3.17848e+07	68219000	47412000	4.0912e+07	63869000	28232000	4.97419e+07	93348000	2.02092e+07	163840000	50728000	75254000	120460000	132940000
ALKBH7	ENSG00000125652	201820000	9.6031e+07	2.37726e+07	1.22918e+07	30157000	3.21487e+07	201820000	129180000	43280000	242170000	210470000	357470000	76748000	348750000	61485000	2.16441e+07	36184000	2.59012e+07	57772000	18742000	15138000	42936000	15616000	1.41505e+07	12933000	9.49136e+06	50075000	147830000	28336000	65980000	31978000
ALOX5	ENSG00000012779	204090000	4.00365e+08	5571000000	2150075000	760485000	1208116250	98282000	215790000	204090000	1230200000	80517000	784490000	1143400000	154690000	157880000	8648300000	3408300000	10376000000	1804700000	7398100000	4963400000	5093700000	6048300000	813810000	275410000	6137900000	213630000	804780000	814450000	667310000	716190000
ALOX5AP	ENSG00000132965	539150000	6.71389e+08	7556150000	3348662500	8374700000	3795587500	71991000	1.22238e+08	815200000	2681500000	1447500000	1652700000	519430000	431640000	539150000	3393600000	4568700000	13515000000	9450500000	5482800000	6504700000	8607600000	15166000000	8254200000	6113300000	9631500000	9745800000	4414800000	25039000000	7159400000	8495200000
ALPL	ENSG00000162551	37051000	5.23254e+08	3.28386e+06	7.53699e+07	11320550	2.18107e+08	2708700000	9129100	37051000	12333000	230640000	6666700	4834500	138370000	38783000	10130000	1.12026e+06	348390000	2.83924e+06	1.63635e+06	3.59701e+06	4.60116e+06	2970700	299686	40707000	1020400000	2785400	8620100	2.97667e+06	93962000	14021000
ALPP	ENSG00000163283	2.15646e+07	2.92137e+07	1.33992e+07	5.39539e+06	2.40711e+07	2.01311e+07	62768000	-4.92139e+06	77284000	2.15646e+07	57978000	89931000	1.44496e+07	1.52643e+07	17805000	1.01517e+07	5.65072e+06	1.30122e+07	2.34891e+07	1.57569e+07	1.37862e+07	-1.77791e+06	1.48806e+07	3.26212e+07	92416000	3.40054e+07	1.24843e+07	43707000	4.5728e+06	9.12254e+06	15521000
ALPPL2	ENSG00000163286	17805000	2.82357e+07	1.52727e+07	4.88787e+06	2.11053e+07	1.96251e+07	62768000	1.45164e+07	77284000	1.25063e+07	57978000	89931000	1.65167e+07	1.27201e+07	17805000	2.64826e+07	1.68616e+07	1.54733e+07	1.5072e+07	1.99286e+07	9.6894e+06	1.17727e+07	3.54653e+06	1.98115e+07	92416000	6.92195e+06	2.23992e+07	43707000	3.08754e+07	4.34315e+06	15521000
ALYREF	ENSG00000183684	2714200000	7.59284e+08	1648600000	432021250	1620150000	607815000	4627300000	3904700000	3059000000	1987600000	3294800000	2703700000	1371600000	2142400000	2714200000	2667700000	1707700000	738070000	1741400000	2124300000	941060000	1516300000	1589500000	1361300000	1933500000	846080000	3526700000	1879000000	2262600000	1221100000	1310800000
AMACR	ENSG00000242110	40734000	3.74506e+07	1.27706e+07	4.83875e+06	1.99779e+07	1.4005e+07	86851000	75645000	26192000	8.12657e+06	40734000	47032000	22780000	22065000	173760000	13138000	1.5787e+07	2.02448e+06	1.24033e+07	1.55827e+07	1.33067e+07	-674019	9.81216e+06	33568000	3.05775e+06	1.79738e+07	15269000	26609000	7.06902e+06	21982000	68666000
AMDHD2	ENSG00000162066	33606000	6.02526e+07	125925000	78546875	41334000	2.71799e+07	50993000	216130000	28681000	17269000	2.61711e+07	27743000	201930000	33606000	58631000	66660000	378570000	118630000	30970000	133220000	145500000	104700000	240240000	6.87218e+06	16911000	1.45271e+06	58513000	24155000	61646000	66153000	80518000
AMFR	ENSG00000159461	13496000	1.04369e+07	18392500	6.4564e+06	9.79965e+06	9.85178e+06	12389000	7086800	9901600	50808000	12068000	28604000	13496000	28577000	20139000	24565000	9.84797e+06	17582000	7.17486e+06	33037000	19203000	14078000	23529000	9.79221e+06	28048000	4.22982e+06	5.11307e+06	36976000	9807100	16333000	1.56718e+06
AMPD2	ENSG00000116337	350900000	1.92172e+08	1309150000	184903750	684445000	2.38131e+08	546280000	133190000	350900000	610560000	797490000	332150000	450000000	207840000	35587000	1497600000	1275500000	781380000	1324800000	1469000000	1531900000	1293500000	1029900000	81681000	385790000	1064900000	765270000	363180000	689350000	679540000	725420000
AMPD3	ENSG00000133805	11491000	3.27272e+07	1078950000	184333750	338400000	5.20557e+08	5.3755e+06	11491000	-4.49889e+06	145110000	6500200	10274000	13937000	20011000	62266000	1270400000	565930000	1146000000	866700000	1511300000	1051100000	1063600000	1094300000	39393000	103860000	2651300000	596530000	136660000	457870000	219090000	457710000
AMY1A	ENSG00000237763	16779000	2.81839e+08	7.71091e+06	1.42271e+07	1.01186e+07	7.15723e+07	16779000	22057000	-609572	9.69357e+06	44366000	52492000	1.82105e+06	6136000	1445900000	6.71133e+06	7.91936e+06	6979400	7.50245e+06	3.06304e+06	8.72931e+06	15129000	73043000	7.26687e+06	6.27825e+06	8.77818e+06	30099000	58551000	7.92304e+06	1.1459e+07	345810000
AMY1B	ENSG00000174876	16779000	2.81708e+08	7.33393e+06	1.42529e+07	7.80321e+06	7.2218e+07	16779000	22057000	1.03874e+07	2.97397e+06	44366000	52492000	2.83777e+06	6136000	1445900000	1.06824e+07	6.58243e+06	6979400	4.86746e+06	7.68845e+06	3.28043e+06	15129000	73043000	6.18906e+06	3.14676e+06	7.9407e+06	30099000	58551000	2.55311e+06	7.66572e+06	345810000
AMY1C	ENSG00000187733	16779000	2.81521e+08	7.94955e+06	1.42339e+07	1.3433e+07	7.11959e+07	16779000	22057000	1.25982e+07	3.60582e+06	44366000	52492000	7.58312e+06	6136000	1445900000	3.87396e+06	4.87705e+06	6979400	7.5837e+06	9.05761e+06	8.31539e+06	15129000	73043000	1.52659e+07	1.15432e+07	8.09946e+06	30099000	58551000	7.24229e+06	1.16001e+07	345810000
AMY2B	ENSG00000240038	16779000	2.81704e+08	7.52372e+06	1.44036e+07	1.0001e+07	7.17833e+07	16779000	22057000	3.2826e+06	5.16471e+06	44366000	52492000	7.90499e+06	6136000	1445900000	8.29396e+06	4.42493e+06	6979400	8.06804e+06	1.90294e+06	5.58837e+06	15129000	73043000	8.25059e+06	4.37989e+06	3.18547e+06	30099000	58551000	7.38555e+06	1.17514e+07	345810000
ANAPC1	ENSG00000153107	436140000	1.43532e+08	135285000	9.05822e+07	344690000	1.90631e+08	249190000	401570000	304330000	128290000	530110000	536160000	436140000	621940000	683140000	102830000	69506000	72869000	372890000	335310000	147880000	159510000	122690000	1.62321e+06	205540000	2.11702e+07	684380000	565620000	459520000	322760000	366620000
ANAPC10	ENSG00000164162	89655000	4.38179e+07	3.84832e+07	1.21881e+07	57114000	2.10926e+07	75880000	89655000	58603000	51121000	4.45219e+07	132960000	123580000	203030000	151180000	5.98161e+07	4.30513e+07	2.84459e+07	3.08099e+07	5.40932e+07	3.26651e+07	33915000	6.54271e+07	2.49797e+07	63906000	4.05491e+07	66286000	50322000	122460000	42266000	74206000
ANAPC2	ENSG00000176248	64488000	1.21645e+07	66296000	18518625	59259000	2.56347e+07	50709000	70711000	61672000	74490000	106200000	38595000	62270000	69319000	64488000	61563000	50240000	39929000	109770000	100300000	78785000	61132000	71029000	2.4621e+07	115310000	3.7983e+07	81104000	109380000	60039000	55098000	58479000
ANAPC4	ENSG00000053900	80392000	3.78377e+07	33195500	1.39272e+07	60180500	3.93396e+07	55925000	80392000	46170000	45015000	82704000	174140000	67705000	111030000	159190000	11146000	14776000	1.33687e+07	59780000	52138000	35732000	33747000	32644000	23131000	17512000	129590000	151540000	67169000	97676000	53192000	50717000
ANAPC5	ENSG00000089053	197500000	7.30954e+07	56356500	2.1784e+07	205670000	8.85227e+07	99607000	185080000	80616000	29648000	263690000	287630000	197500000	217960000	254670000	35388000	29054000	57184000	1.89957e+07	83914000	88994000	83147000	55529000	31250000	43489000	38342000	246550000	209650000	265170000	205550000	205790000
ANAPC7	ENSG00000196510	226560000	1.17117e+08	101381000	40106500	140155000	9.7628e+07	150410000	218540000	167780000	99629000	287110000	385560000	226560000	480860000	485450000	60355000	64610000	48941000	108490000	94272000	161920000	173090000	145530000	40183000	94312000	132310000	206270000	337470000	148000000	126730000	406000000
ANK2	ENSG00000145362	66587000	4.02869e+07	1.91292e+07	4.32363e+07	2.648e+07	3.39006e+07	197590000	66587000	114260000	1.82382e+07	39955000	80333000	67819000	37893000	10001000	1.16546e+07	1.48735e+07	9.48764e+06	5.12382e+06	101120000	161270000	53037000	23385000	1.7965e+07	7.86221e+06	1.27182e+07	1.06135e+07	60159000	141140000	66157000	34995000
ANK3	ENSG00000151150	219380000	4.17017e+08	8.13976e+06	3.01946e+07	176845000	1.73123e+08	353880000	1248500000	45515000	920610000	186530000	1136200000	38061000	219380000	137530000	46743000	5.96835e+06	129810000	4.28388e+06	4.6492e+06	1.72078e+07	1.03112e+07	4.12477e+06	2.18184e+06	8888000	38413000	308280000	691580000	350030000	149890000	203800000
ANKFY1	ENSG00000185722	475450000	1.17351e+08	1372750000	228287500	540570000	251806375	550720000	554750000	487780000	475450000	419830000	325240000	270200000	508110000	110760000	1740600000	1317100000	1428400000	1844300000	1179800000	1437400000	1022800000	1104700000	50579000	266080000	507180000	798110000	314470000	1067800000	712890000	573960000
ANKHD1	ENSG00000131503	84888000	2.09272e+07	103701000	20662625	87625000	3.03744e+07	76445000	84888000	101450000	101320000	130570000	46252000	83604000	120970000	64811000	93652000	83113000	52346000	88148000	125380000	127680000	115750000	113750000	4.14067e+07	61025000	4.53369e+07	175880000	84183000	91067000	106810000	101190000
ANKHD1-EIF4EBP3	ENSG00000254996	84888000	2.09272e+07	103701000	20662625	87625000	2.31996e+07	76445000	84888000	101450000	101320000	130570000	46252000	83604000	120970000	64811000	93652000	83113000	52346000	88148000	125380000	127680000	115750000	113750000	7.27762e+07	61025000	8.32862e+07	175880000	84183000	91067000	106810000	101190000
ANKLE2	ENSG00000176915	145920000	1.52008e+08	20525500	1.71495e+07	42854500	4.6583e+07	221910000	193330000	7038500	16083000	637930000	21298000	47921000	368700000	145920000	68566000	19708000	3.52149e+06	19450000	16864000	21343000	59697000	29510000	1.55174e+07	20246000	2.43849e+06	168410000	12954000	65463000	116800000	73147000
ANKMY2	ENSG00000106524	2.74083e+07	3.26826e+07	1.31868e+07	1.1296e+07	2.26869e+07	1.47375e+07	17261000	34680000	2.74083e+07	19162000	23654000	34565000	18510000	66571000	172590000	2.61035e+07	-3.73056e+06	1.35963e+07	2.51401e+07	2.67403e+07	2.78636e+06	1.27772e+07	-8.73599e+06	44961000	1.85043e+07	2.07347e+07	70842000	2.05201e+07	7.90068e+06	3.38964e+07	2.46392e+07
ANKRD13A	ENSG00000076513	65668000	5.37774e+07	162135000	30830625	229980000	89521500	18514000	201360000	41174000	63192000	58020000	135840000	65668000	194120000	90077000	164700000	159570000	279130000	178650000	157720000	166110000	127480000	104470000	159430000	55558000	224870000	455320000	124720000	240990000	235090000	349350000
ANKRD17	ENSG00000132466	177310000	8.30678e+07	158385000	34177500	116540000	5.32384e+07	289250000	210470000	111800000	177310000	509980000	95742000	149180000	208470000	162210000	94003000	124340000	58749000	153860000	164920000	177750000	166940000	162910000	-8.83626e+06	65758000	1.55007e+07	197080000	132860000	122980000	125560000	110100000
ANKRD22	ENSG00000152766	21331000	3.21807e+07	844150000	7.52968e+08	26767500	7.53983e+07	11016000	162150000	1.16738e+07	21331000	55701000	19781000	47318000	22992000	9.1051e+06	1071800000	616500000	231560000	2317300000	316290000	2574700000	1527300000	431020000	7.1088e+06	36233000	99790000	28901000	11753000	341010000	24634000	7397600
ANKRD27	ENSG00000105186	9.90905e+06	2.27215e+07	5.37705e+06	2.88003e+06	1.35661e+07	1.18718e+07	4463700	17837000	2.95594e+06	9.90905e+06	1.19753e+06	6051400	14376000	108790000	38896000	3.64566e+06	6.4415e+06	8.33961e+06	5.06339e+06	4.78458e+06	17092000	4.58855e+06	5.69072e+06	2.36157e+06	2.35923e+06	1.93645e+06	30291000	4.57021e+06	26574000	26775000	22562000
ANKRD28	ENSG00000206560	136680000	5.63213e+07	6.42186e+06	3.01913e+06	1.05698e+07	1.07677e+07	174780000	216790000	279300000	90617000	186690000	90229000	86818000	136680000	97353000	483311	7.45419e+06	1.098e+07	5.38952e+06	2.33675e+06	8.6023e+06	1.02248e+07	4.89861e+06	9.87484e+06	8339400	6.29455e+06	47728000	1.12648e+07	29438000	15629000	7811600
ANKRD44	ENSG00000065413	30226000	2.08726e+07	1158750000	150092500	1515450000	1031101250	30226000	83989000	19363000	61696000	21078000	35478000	27945000	71144000	1.77873e+07	1276400000	853850000	1241100000	1285700000	1076400000	1255600000	928020000	999790000	610040000	544170000	1611300000	4281800000	736670000	3395100000	1459800000	1571100000
ANKS1A	ENSG00000064999	41785000	5.10235e+07	49634000	2.26352e+07	12165000	7.30676e+06	109860000	38196000	17982000	41785000	210240000	4681400	32545000	65814000	124810000	22645000	90652000	50101000	22773000	111550000	46671000	53086000	49167000	441577	6.95535e+06	-1.9548e+06	21192000	16990000	12091000	24497000	12239000
ANKZF1	ENSG00000163516	74752000	3.71343e+07	30490500	8.31081e+06	37434500	1.74019e+07	204700000	90391000	81106000	56196000	74752000	25003000	56757000	120000000	35055000	34873000	17885000	1.86965e+07	20354000	46290000	35464000	33888000	27093000	14157000	21411000	1.39158e+07	84039000	38920000	57660000	44029000	35949000
ANLN	ENSG00000011426	133280000	1.2045e+08	1.12635e+07	1.7851e+07	9.93884e+06	2.88174e+06	166090000	133280000	9462600	1.26096e+07	177360000	42191000	39704000	217400000	604590000	6.9228e+06	93475000	1.27463e+07	9.78074e+06	9.6579e+06	9.68543e+06	1.34074e+07	2.08921e+07	1.38404e+07	9.41256e+06	9.12208e+06	8.48751e+06	1.10156e+07	1.01998e+07	20834000	9.6779e+06
ANO10	ENSG00000160746	91376000	6.24728e+07	129055000	26687875	121563000	1.19495e+08	29704000	315480000	91376000	74183000	118020000	111830000	40276000	204520000	89537000	139660000	77707000	118450000	113580000	173490000	106080000	150990000	165180000	297960000	93566000	326820000	11587000	350110000	3.47148e+06	149560000	92018000
ANO6	ENSG00000177119	69981000	5.61532e+07	211120000	8.01472e+07	163735000	7.15945e+07	69981000	8083600	37861000	93898000	233880000	163570000	7780100	78540000	22382000	137510000	326860000	376310000	209220000	213020000	155340000	187040000	351050000	3.13931e+06	32358000	181740000	145730000	201800000	64922000	219960000	181810000
ANO8	ENSG00000074855	16084000	4.76019e+07	9.77204e+06	2.44687e+06	1.0548e+07	1.66771e+07	1.08477e+07	28643000	5.00939e+06	1.0601e+07	14159000	38985000	16084000	25552000	259720000	1.04876e+07	5.41104e+06	1.04022e+07	1.54582e+07	9.1419e+06	9.01319e+06	1.10792e+07	4.28613e+06	1.26298e+06	9.63122e+06	46472000	30061000	1.14647e+07	5.54736e+06	7583500	51494000
ANP32A	ENSG00000140350	7518600000	1.71919e+09	6460750000	1034950000	5883750000	1380393750	7518600000	9679200000	9085300000	8536100000	10641000000	6269700000	7440700000	4789500000	4001700000	6998300000	8098600000	5144400000	7001300000	7486500000	5923200000	4853600000	5383900000	5267700000	5735000000	6032500000	9418000000	4557700000	9077300000	5641700000	6165000000
ANP32B	ENSG00000136938	3325300000	1.14633e+09	3643750000	642578125	4031550000	1654668750	3038500000	3716400000	3545600000	5426300000	6299300000	3325300000	1967900000	2233000000	1563200000	4356300000	3731400000	3439500000	5446700000	4336700000	3556100000	2857700000	3127300000	2062100000	2404600000	5275800000	8486000000	2531400000	5864800000	4197200000	3865900000
ANP32E	ENSG00000143401	1407400000	674320000	1246750000	179700000	2116800000	600008750	3904800000	2344100000	1407400000	1029400000	1681000000	702220000	1469400000	973760000	1174300000	1337300000	923420000	1342900000	1473800000	1258100000	1235400000	961550000	953450000	727230000	1585800000	1901300000	1461300000	2647000000	2748800000	2332300000	2747600000
ANPEP	ENSG00000166825	416130000	1.88812e+09	4059700000	1255237500	518205000	821983500	21661000	6792300000	298170000	3082400000	483440000	3675800000	345850000	416130000	46115000	3051500000	3428800000	3316500000	4616100000	5244000000	8043000000	5438900000	3503300000	888570000	403400000	3374700000	62344000	1880000000	474340000	562070000	221640000
ANTXR2	ENSG00000163297	2.92387e+07	6.0141e+06	62469500	1.81882e+07	44129500	5.35414e+07	4.01592e+07	3.49106e+07	2.90461e+07	8.34991e+06	3.21893e+07	2.49589e+07	2.92387e+07	2.61962e+07	3.46563e+07	64982000	84660000	104210000	55179000	55583000	59957000	55458000	102230000	3.54935e+07	25252000	287260000	45299000	44697000	41455000	61737000	43562000
ANXA1	ENSG00000135046	23175000000	1.45845e+10	47456500000	6518500000	45417500000	8951687500	18725000000	5233100000	19658000000	78760000000	23175000000	19218000000	31212000000	41001000000	35969000000	54759000000	51945000000	40952000000	58766000000	48052000000	46861000000	34543000000	39018000000	30742000000	34845000000	45081000000	54753000000	27916000000	57849000000	45754000000	47886000000
ANXA11	ENSG00000122359	8482700000	2103400000	8324700000	1235512500	9585050000	1445237500	8890600000	7097800000	10543000000	4848200000	16435000000	8482700000	9512900000	8109200000	7157400000	6987500000	10487000000	6671700000	8779000000	5727500000	8858800000	9016400000	7870400000	6580200000	10788000000	9521400000	10619000000	6510200000	9648700000	7878300000	9786600000
ANXA2	ENSG00000182718	81769000000	1.32764e+10	85591500000	11234875000	48594500000	5509375000	81769000000	74644000000	58355000000	94325000000	62104000000	60161000000	87851000000	98727000000	90832000000	93423000000	104380000000	92239000000	78944000000	93229000000	63800000000	74025000000	76623000000	47799000000	43584000000	58901000000	48559000000	32341000000	51045000000	57782000000	48630000000
ANXA3	ENSG00000138772	4410000000	4.12524e+09	770960000	2540996250	2225300000	8.16986e+09	8432800000	11936000000	4304500000	7897000000	1192800000	3727200000	3369700000	4410000000	18752000000	714620000	399070000	12389000000	471510000	827300000	306120000	1496900000	1195600000	5456900000	1107100000	39433000000	283920000	2145800000	357410000	2939400000	2304800000
ANXA4	ENSG00000196975	10993000000	1.78102e+10	15346000000	3724862500	5601850000	5029550000	8093800000	13743000000	8241500000	13607000000	9583000000	7752500000	10993000000	55842000000	67778000000	17942000000	20830000000	12035000000	8921100000	12641000000	12750000000	18973000000	18401000000	5315600000	5289300000	5888100000	4755000000	2540200000	6511000000	21460000000	15464000000
ANXA5	ENSG00000164111	20018000000	6.95685e+09	44043000000	8355500000	17853500000	6084362500	9969300000	20201000000	6775800000	36156000000	18309000000	13951000000	27610000000	20018000000	27602000000	60652000000	67724000000	33504000000	43868000000	46650000000	44218000000	43083000000	40117000000	10641000000	8575700000	16586000000	26042000000	9531400000	27471000000	21375000000	19121000000
ANXA6	ENSG00000197043	4319200000	2.98652e+09	43075500000	8485350000	76180000000	7402718750	2017400000	10752000000	3547100000	12075000000	2917400000	7351900000	6997500000	3430900000	4319200000	40327000000	47951000000	48098000000	5707400000	42615000000	47023000000	41933000000	43536000000	66797000000	76236000000	76124000000	93695000000	62262000000	73132000000	84480000000	81933000000
	ENSG00000197043	170070000	6.99601e+07	330160000	8.50576e+07	801855000	216591875	58218000	396330000	170070000	203380000	51167000	170900000	192260000	114980000	115310000	239500000	409470000	350170000	2.30472e+07	265350000	363340000	353980000	310150000	568720000	1051400000	966520000	1305500000	386720000	669570000	815140000	788570000
ANXA7	ENSG00000138279	3418000000	1.27715e+09	3385850000	404762500	4803450000	677059375	2655300000	2660300000	5614600000	5988400000	3656400000	4761400000	3418000000	1236800000	2124500000	3753400000	2631400000	4191800000	3645400000	3491800000	3279900000	2858200000	3074800000	4758000000	4960400000	3970100000	5468900000	3011600000	6000600000	4307200000	4848900000
ANXA8	ENSG00000265190	1.03222e+07	2.6196e+07	1.96246e+07	1.75925e+07	39543000	3.81349e+08	1.03222e+07	2.30651e+07	5.17872e+06	1.52101e+07	7.61007e+06	1.4598e+06	-6.0502e+06	103980000	63810000	8.568e+06	1.60876e+07	2.33652e+07	2.31615e+07	12932000	1.4737e+07	42886000	83891000	55773000	438681	1795200000	449678	16332000	30532000	48554000	211140000
ANXA9	ENSG00000143412	338790000	4.17879e+08	8.11819e+06	2.85698e+07	32026000	1.13933e+08	63945000	1407300000	16167000	338790000	437760000	55531000	327970000	1501300000	477880000	7.15515e+06	9.08124e+06	9.39112e+06	5791300	1.22929e+07	1.04194e+06	137970000	6.80332e+06	246340000	2.8139e+06	52955000	7094300	16623000	7.05865e+06	405960000	47429000
AOAH	ENSG00000136250	1.98642e+07	1.20528e+07	51847000	32709625	2.40894e+07	3.9396e+07	1.72364e+06	1.06544e+07	2.92625e+07	1.0569e+07	2.92811e+07	4.43878e+07	4.10586e+07	1.98642e+07	1.51415e+07	34047000	28525000	64367000	193370000	63714000	51473000	20583000	52221000	1.66628e+07	1.68911e+07	206760000	2.33851e+07	21370000	3.97268e+07	43817000	2.47937e+07
AP000275.65	ENSG00000265590	63090000	1.34328e+07	5.26785e+07	2.94251e+07	7.28333e+07	1.92932e+07	72985000	56350000	111210000	7.9292e+07	63090000	50291000	54968000	59001000	72279000	3.44845e+07	9.02255e+07	1.99937e+07	9.094e+07	1.8699e+07	3.57332e+07	6.96238e+07	9.35218e+07	4.6643e+07	1.90281e+07	8.3774e+07	8.87573e+07	7.16397e+07	56297000	90876000	74027000
AP000304.12	ENSG00000249209	12102000000	7.80981e+09	9420000000	3777400000	12319500000	4684696875	25371000000	33660000000	24950000000	8833500000	8199100000	16454000000	7864900000	12102000000	9469900000	16473000000	11525000000	4466000000	15221000000	11079000000	7761000000	6696400000	5155400000	11633000000	22625000000	4091700000	16791000000	19987000000	13006000000	9884200000	10420000000
AP000721.4	ENSG00000256100	28643000	3.09519e+07	61466000	3.79552e+07	55707500	106082375	5.05775e+06	24025000	28643000	114630000	96495000	696974	3.19663e+06	39922000	48571000	25589000	25555000	4203500	86524000	181550000	65534000	57398000	81807000	544040000	66384000	24928000	45031000	39447000	21922000	101440000	121450000
AP002884.2	ENSG00000255292	1601900000	5.85606e+08	306140000	2.58991e+08	474305000	5.21817e+08	494170000	73268000	1684200000	1601900000	374420000	1628500000	1726400000	1815700000	1332700000	857080000	1.3049e+08	295160000	182090000	1.64455e+08	819970000	317120000	634080000	454030000	494580000	1.58845e+08	7.73356e+07	388830000	1179500000	1304700000	1799600000
AP1B1	ENSG00000100280	1442900000	6.16683e+08	5431700000	844618750	1717200000	544631250	860270000	3015400000	1133900000	1418100000	2230400000	1442900000	1993800000	2138400000	623410000	5108900000	6169600000	4506500000	7028500000	5336800000	5526600000	4903100000	7436600000	459050000	1014700000	2187100000	2601600000	1432100000	2309200000	1799700000	1634700000
AP1G1	ENSG00000166747	1571900000	6.77894e+08	2990650000	509000000	1741250000	345244375	784300000	4395600000	1384800000	2020500000	1571900000	898130000	1534500000	1798000000	2145500000	2384800000	2642900000	2270800000	4261400000	3107400000	2873900000	3202600000	3673000000	1975500000	885860000	2621100000	2058400000	1581100000	1459600000	1738800000	1743700000
AP1G2	ENSG00000213983	61921000	5.75926e+07	558970000	9.29422e+07	215850000	1.45549e+08	16320000	89700000	18818000	84711000	339640000	66999000	61921000	52149000	35521000	759210000	565930000	453360000	329660000	564020000	661770000	485060000	553920000	169360000	92875000	151440000	603670000	195550000	545120000	236150000	272210000
AP1M1	ENSG00000072958	657550000	2.31168e+08	1683850000	292512500	1149750000	325061250	445460000	1118500000	414090000	532160000	667620000	657550000	860840000	654230000	1266600000	2201500000	1240000000	1897000000	2152400000	1726800000	1379700000	1377000000	1640900000	791400000	719030000	1663900000	1253200000	945280000	1655800000	1046300000	1529600000
AP1M2	ENSG00000129354	226050000	1.16131e+08	1.29872e+07	3.08253e+06	1.79695e+07	3.61821e+07	200830000	560540000	226050000	198750000	221060000	235140000	431320000	354560000	43246000	1.37287e+07	1.83319e+07	1.46252e+07	1.56908e+07	2.53353e+06	1.22457e+07	12031000	1.09062e+07	-4.94729e+06	66048000	1.23169e+07	10720000	112990000	23622000	82987000	9.05404e+06
AP1S1	ENSG00000106367	407150000	1.74357e+08	161085000	2.92205e+07	244235000	1.42613e+08	301880000	308300000	482010000	389050000	383810000	443280000	1021500000	763130000	407150000	136430000	221390000	190520000	84095000	152270000	159850000	192080000	162320000	137260000	173600000	120510000	685330000	279400000	465450000	313850000	209070000
AP1S2	ENSG00000182287	94910000	4.8601e+07	1420300000	389371875	324085000	351641250	64527000	231590000	61013000	94910000	86796000	92931000	156040000	182790000	143390000	1736700000	1045000000	466300000	1491400000	754960000	1654100000	1699000000	1349200000	183090000	254070000	235690000	1134200000	180860000	1206800000	394100000	658190000
AP2A1	ENSG00000196961	3523900000	1.01716e+09	6841300000	1266721875	3397250000	724237500	3407200000	5817600000	5392800000	3053200000	3523900000	3226400000	3709500000	4737200000	1243400000	8357400000	6425400000	4594600000	10407000000	6486200000	6706800000	6975800000	8055900000	1118400000	3012000000	2709500000	4399200000	4004900000	3794800000	3614700000	3179800000
AP2A2	ENSG00000183020	1200600000	3.37285e+08	3615350000	629275000	1225450000	2.94573e+08	809090000	2034100000	1156900000	2097600000	1356800000	879970000	1324600000	1200600000	1054800000	3423400000	5758300000	3752300000	3730600000	2920400000	3500100000	3076400000	4398900000	385490000	782270000	1273900000	1585100000	959230000	1182400000	1268500000	1377200000
AP2B1	ENSG00000006125	4695900000	1.35992e+09	8569400000	1040487500	5179350000	958053125	3610500000	8978500000	4695900000	5150200000	5210800000	2555500000	4447100000	6918600000	3744400000	7581500000	8042100000	8873400000	11612000000	8610000000	8307400000	8528800000	10585000000	3773000000	3682100000	6209700000	7039800000	3936300000	5596700000	5131300000	5227400000
AP2M1	ENSG00000161203	1822000000	3.82467e+08	3493500000	562234375	1542200000	331640625	1212300000	1977400000	1867300000	1534200000	1718000000	3202400000	1822000000	2301000000	1644500000	2604800000	3379600000	4917800000	3054400000	3607400000	3755700000	3204800000	4435400000	2197900000	1399900000	1530300000	1554100000	1402000000	2343200000	1320200000	1905300000
AP2S1	ENSG00000042753	717670000	3.17921e+08	2279300000	399600000	942745000	370046250	301540000	445780000	1112800000	717670000	651350000	1069200000	1570100000	1088600000	715580000	1905900000	2212100000	2860400000	1590100000	1879900000	2570900000	2346500000	3007000000	1194300000	1136000000	440100000	1317700000	596300000	1772100000	673840000	749490000
AP3B1	ENSG00000132842	806830000	3.07444e+08	2408200000	344237500	1089450000	376186875	719880000	1343200000	668170000	1587200000	806830000	923660000	774110000	1351100000	519860000	1624600000	2638300000	2583300000	1862500000	1950000000	2391200000	2425200000	2695700000	339690000	786250000	1831100000	1103600000	1043500000	1628700000	1556800000	1075300000
AP3D1	ENSG00000065000	836310000	2.75824e+08	2220950000	266437500	1.08914e+09	2.89064e+08	1045200000	1167000000	710730000	1546200000	836310000	585780000	721250000	1346100000	733840000	1972000000	2518300000	1670600000	1869700000	2380400000	2124500000	2317400000	2552200000	1.03769e+09	601400000	2006900000	1244000000	698700000	1231700000	1140600000	972900000
AP3M1	ENSG00000185009	342840000	8.04704e+07	640520000	83213125	296500000	113921250	342840000	422660000	213660000	450660000	195770000	342930000	389930000	322270000	183040000	620480000	607660000	854790000	704750000	577880000	825260000	653720000	627320000	223620000	135770000	589520000	398240000	288820000	470930000	304180000	263600000
AP3S1	ENSG00000177879	780300000	1.67196e+08	1196900000	270351250	623990000	222877500	824880000	1004100000	780300000	641790000	1049200000	435330000	696180000	863800000	490240000	1903000000	1167200000	573890000	1520700000	1043600000	1289800000	1226600000	992600000	713040000	306100000	290110000	937820000	333230000	984700000	585540000	662440000
AP4B1	ENSG00000134262	17738000	5.45398e+06	28484000	1.22083e+07	14043000	9.42284e+06	6815700	12586000	19878000	28634000	18622000	17738000	19321000	10685000	9090500	26676000	9.31441e+06	57219000	5.26832e+06	30292000	33666000	19800000	37548000	1.11954e+07	998642	9.46133e+06	40362000	13797000	18936000	14289000	30853000
AP4E1	ENSG00000081014	7.47613e+07	4.91503e+07	1.412e+08	4.10961e+07	124140000	4.86035e+07	2.9334e+07	1.4866e+08	5.63434e+07	1.01225e+08	-2.5634e+07	5.61934e+07	1.32948e+08	7.47613e+07	1.68083e+08	170890000	1.34271e+08	5.90974e+07	252050000	148130000	199450000	131930000	125530000	1.62843e+08	94468000	3.87e+07	145840000	108820000	296540000	131040000	117240000
AP4M1	ENSG00000221838	6.10354e+06	2.83301e+06	17718000	6.25984e+06	7.54523e+06	3.35929e+06	5.21949e+06	6.78416e+06	5.38216e+06	1.27673e+07	1.97027e+06	9.10101e+06	1.275e+07	5.53128e+06	6.10354e+06	8735900	17441000	17995000	35436000	11732000	18237000	6.03134e+06	21828000	3.59396e+06	7.93166e+06	4.12683e+06	7158800	1.94778e+06	14577000	10110000	11083000
AP5B1	ENSG00000254470	6197700	8.24103e+06	42204000	15194250	8.64468e+06	5.40921e+06	6197700	39591000	22224000	5.90703e+06	11998000	11217000	2.13331e+06	6135800	5882800	30040000	25113000	84847000	46390000	45296000	55995000	16709000	39112000	8.34556e+06	915448	21215000	19566000	4588600	11344000	6383400	8943800
AP5M1	ENSG00000053770	16026000	5.02735e+06	17037000	5.29633e+06	1.87794e+07	5.52538e+06	1.11232e+07	17487000	24599000	1.52182e+07	16026000	22952000	22060000	13094000	2.50911e+06	27192000	25691000	1.26003e+07	26090000	16575000	1.33262e+07	15127000	17499000	1.63028e+07	3.7774e+06	1.73326e+07	24260000	2.02263e+07	2.36296e+07	2.46366e+07	1.11365e+07
AP5S1	ENSG00000125843	83854000	2.57529e+07	190065000	32780000	7.90667e+07	2.59039e+07	47290000	169580000	95869000	70575000	75111000	83854000	93736000	102690000	39766000	221420000	210770000	127900000	115080000	165770000	217190000	179260000	200870000	1.88942e+07	4.20149e+07	8.08625e+07	96360000	127300000	104040000	77271000	64806000
AP5Z1	ENSG00000242802	26626000	2.10378e+07	85757000	24750125	3.74713e+07	2.10201e+07	17876000	99379000	41724000	-5.78416e+06	51331000	47780000	24818000	26626000	23724000	106390000	106080000	42011000	16357000	92199000	88979000	82535000	68941000	15227000	-677151	2.92207e+07	81223000	21807000	54487000	45722000	52306000
APAF1	ENSG00000120868	4.52799e+06	6.48891e+06	624270000	1.23931e+08	102811000	1.09087e+08	3.58896e+06	14875000	3387500	1.3051e+06	4.52799e+06	5439700	24313000	15068000	2662500	582090000	400970000	612880000	1092000000	635660000	496470000	656270000	681730000	2.4799e+06	13320000	86132000	328320000	59993000	393050000	119490000	137310000
APBB1IP	ENSG00000077420	16849000	5.04578e+07	3454150000	448071875	1611650000	429878750	2991000	3.17714e+06	4.73811e+06	107300000	16849000	120070000	17141000	6982800	139160000	3360300000	2672000000	3411800000	4421100000	3652900000	2896300000	4295800000	3496500000	814260000	1455600000	647610000	2454600000	1823300000	1736900000	1486400000	1828100000
APCS	ENSG00000132703	4.8329e+07	1.75599e+07	719110000	511235625	3.72207e+07	1.6609e+07	2.02404e+07	4.8329e+07	6.63268e+07	30874000	3.79182e+07	83171000	53295000	3.55845e+07	7.77995e+07	808450000	565050000	629770000	259730000	1119400000	1901100000	374320000	1833800000	9.00619e+06	5.89827e+07	3.39297e+07	4.14737e+07	1.4054e+07	84700000	3.90898e+07	3.53515e+07
APEH	ENSG00000164062	1693900000	7.35534e+08	1825000000	268625000	1164200000	2.90045e+08	1799400000	1923600000	4247700000	1428000000	3019100000	1633400000	617340000	1693900000	1443600000	2341100000	1768100000	1881900000	1675800000	1481200000	1740000000	2057000000	2449300000	1295400000	1121400000	772850000	2347800000	1111000000	1387000000	1077600000	1207000000
APEX1	ENSG00000100823	5084100000	1.38702e+09	3160500000	489068750	4069550000	943290625	4578200000	5084100000	7336300000	6126600000	7519300000	2948200000	6347300000	2683300000	4824500000	3758900000	2749300000	2959000000	4943000000	2897100000	3354200000	3132200000	3188800000	1814200000	4613900000	4104000000	3514600000	2611500000	4780300000	4035100000	5762300000
APH1A	ENSG00000117362	41196000	4.5347e+07	3.97476e+07	2.19749e+07	52998500	1.37472e+07	25139000	192430000	41196000	1.269e+07	138220000	23477000	52412000	39641000	44443000	41096000	28445000	88167000	76300000	77431000	30514000	3.03101e+07	3.83993e+07	2.09472e+07	50888000	53152000	52845000	85750000	67069000	70677000	4.80247e+07
API5	ENSG00000166181	2541300000	4.43383e+08	2464750000	361500000	2698750000	557625000	3154700000	2301000000	1932500000	2886200000	3641900000	2541300000	2818600000	1862100000	2500600000	2617300000	3465000000	2580900000	1956900000	2963000000	2104900000	2348600000	2323800000	1805700000	2939900000	1690500000	3867000000	2134500000	2548500000	2849000000	2984300000
APIP	ENSG00000149089	298910000	1.42344e+08	554165000	9.65422e+07	257015000	5.25984e+07	464770000	250320000	292040000	465150000	786510000	298910000	260020000	128300000	420230000	561340000	621410000	500670000	639900000	669560000	437060000	267920000	546990000	286340000	264680000	187320000	374180000	249350000	246680000	185820000	356420000
APLP2	ENSG00000084234	111580000	4.40099e+07	107305000	1.77186e+07	111988000	6.8774e+07	74647000	111580000	117050000	194680000	75022000	86979000	72181000	246060000	113930000	103820000	149690000	116410000	38856000	105900000	97875000	109160000	108710000	3.72871e+07	235960000	152510000	4.4871e+07	218720000	4.71235e+07	148130000	75846000
APMAP	ENSG00000101474	3888600000	2.14056e+09	6061850000	917887500	8236250000	1353312500	2668900000	3769000000	3888600000	3529500000	2552800000	5282100000	13956000000	5733300000	4636400000	4305900000	6694100000	7000200000	5361200000	6360800000	3765700000	6077900000	6045800000	8807600000	9188000000	10384000000	5087700000	8808200000	7456300000	7664900000	6152400000
APOA1	ENSG00000118137	1029700000	6.12327e+08	943660000	9.4971e+08	1546900000	854920000	958750000	264780000	3051300000	1029700000	446120000	1801100000	1380700000	726210000	1467200000	952560000	489590000	2010400000	2787800000	3248900000	934760000	404610000	500070000	158800000	2619800000	3027900000	532960000	1907200000	1819500000	1274300000	568980000
APOA1BP	ENSG00000163382	1704400000	9.59392e+08	587270000	146262500	985315000	3.43022e+08	5376400000	1245700000	1438000000	3205000000	2343800000	2057500000	1704400000	1464000000	989010000	635020000	539520000	480850000	961040000	746340000	504810000	781560000	428680000	505610000	445530000	976740000	1867700000	993890000	721000000	1423500000	1089800000
APOA4	ENSG00000110244	32864000	3.51331e+07	67757000	2.65396e+07	5.64587e+07	8.91993e+07	23929000	8.96915e+06	104180000	32864000	9.70654e+06	94537000	46275000	107190000	1.57732e+07	64235000	66315000	69199000	16378000	92330000	69290000	140440000	12078000	1.82354e+07	208170000	6.33828e+06	1.35634e+07	94682000	263920000	183080000	7.67154e+06
APOB	ENSG00000084674	75164000	5.85695e+07	148155000	6.90441e+07	3.48398e+07	1.97927e+07	4.07572e+07	2.03532e+07	5.18237e+07	67523000	75164000	138350000	79771000	158690000	266000000	123410000	177500000	186210000	172900000	94302000	333640000	5.84928e+06	94336000	2.96656e+07	4.86022e+07	104860000	2.05543e+07	40014000	2.30844e+07	1.90108e+07	5.26082e+07
APOBEC3A	ENSG00000128383	1.87451e+07	2.81881e+07	1514350000	1803709250	2.62657e+07	1.5227e+07	130830000	9.01541e+06	1.46119e+07	2.61457e+07	1.82176e+07	1.87451e+07	63581000	22802000	92688.7	4030800000	35179000	79609000	2700800000	979200000	6992700000	2049500000	490780000	2.43707e+07	1.04779e+07	-1.55677e+07	2.49597e+07	2.75718e+07	77723000	2.93933e+07	3.13682e+07
APOBEC3B	ENSG00000179750	140730000	1.51887e+08	2346600000	3544866875	151878500	1.60965e+08	309820000	175350000	26834000	1.02395e+07	140730000	255040000	699440000	36751000	88218000	13913000000	738720000	1289400000	5061000000	2042800000	8461500000	2650400000	1192600000	1.46346e+07	89307000	2.971e+07	343360000	327620000	214450000	65916000	601860000
APOBEC3C	ENSG00000244509	291710000	4.46348e+08	1227000000	4.9379e+08	1286500000	960040625	108950000	282060000	299450000	142090000	1533700000	291710000	1503600000	341170000	126580000	1194100000	834420000	478850000	2343200000	1259900000	2107700000	1657200000	1145800000	691180000	905140000	407080000	3904300000	1062200000	2573500000	2412300000	1510800000
APOBEC3F	ENSG00000128394	9.5278e+07	1.70331e+08	330620000	9.89178e+07	423000000	176398750	9.5278e+07	2.70447e+07	-1.19215e+07	80986000	191120000	104120000	929810000	119690000	58857000	574640000	320280000	340960000	93417000	310600000	449740000	405930000	263470000	203460000	251460000	109110000	623200000	374300000	651580000	603040000	471700000
APOBEC3G	ENSG00000239713	23188000	9.5054e+07	151410000	9.68918e+07	807605000	802075625	35097000	15457000	6499800	36126000	25271000	23188000	502220000	7.41939e+06	19015000	186310000	36076000	145570000	90425000	136030000	482890000	284420000	157250000	544460000	428300000	480890000	2362000000	645560000	2804400000	1808200000	969650000
APOBR	ENSG00000184730	9.28647e+06	4.6978e+07	6543950000	1550062500	646330000	3.02046e+08	5.87394e+06	5908600	9.28647e+06	253140000	46723000	29864000	33406000	5.58506e+06	8291700	6260100000	5771800000	12404000000	5366500000	6827800000	7048400000	5683600000	8182400000	25789000	1198800000	864060000	523810000	644640000	1240000000	440680000	648020000
APOC1	ENSG00000130208	4.94625e+07	1.93131e+07	207380000	1.53801e+08	3.64253e+07	4.447e+07	2.29113e+07	2.07729e+07	4.94625e+07	2.11836e+07	1.54797e+07	58121000	50591000	71478000	66327000	2.05729e+07	1.24342e+07	375680000	6.16032e+07	299720000	469720000	117430000	297330000	2.59811e+07	8.00946e+06	4.47996e+07	8.21047e+06	134080000	157120000	28051000	47029000
APOC3	ENSG00000110245	52085000	9.92915e+07	24212000	1.01675e+07	579480000	6.17452e+08	50116000	5.31855e+07	258080000	2.10042e+07	2.28556e+07	52085000	169950000	2.4278e+07	353950000	2.03172e+07	25781000	3.6634e+07	2.03536e+07	4.43605e+07	22643000	-5.41085e+06	3.24675e+07	2153100000	1239200000	651080000	51190000	1449700000	507880000	1.91856e+07	254510000
APOD	ENSG00000189058	147820000	1.54715e+08	1484250000	7.5154e+08	530275000	136641250	42087000	164830000	675060000	62109000	28601000	398720000	252800000	147820000	119060000	1479900000	3993500000	1604700000	380070000	1488600000	874450000	597050000	2103700000	661360000	570350000	598890000	709190000	357960000	490200000	354190000	244310000
APOE	ENSG00000130203	189310000	6.49791e+07	2391150000	931592500	188745000	1.83836e+08	17658000	328510000	149360000	190650000	60078000	176000000	189310000	243790000	203150000	1885500000	3511000000	1284200000	389360000	2896800000	3066700000	1519400000	3056700000	137310000	165960000	342220000	16891000	338760000	914160000	196250000	181240000
APOH	ENSG00000091583	118630000	6.9581e+07	252860000	157984375	70588000	1.01311e+08	85875000	32969000	258390000	141670000	24912000	320020000	110140000	128290000	118630000	263800000	128900000	474140000	136350000	711520000	241920000	133330000	368020000	3.20721e+07	259310000	176420000	4.94276e+07	376260000	49991000	72222000	68954000
APOL1	ENSG00000100342	138670000	1.2139e+08	4.73839e+07	2.17862e+07	5.48011e+07	1.93672e+08	173750000	68356000	533380000	138670000	50238000	346420000	231840000	87303000	66196000	4.16009e+07	4.67666e+07	4.38132e+06	1.61326e+06	6.45557e+07	4.80012e+07	8.06843e+07	7.17045e+07	7.16916e+07	703740000	4.47137e+07	3.68203e+07	429440000	43459000	3.92175e+07	6.48885e+07
APOL2	ENSG00000128335	755350000	5.7189e+08	965045000	295447500	1055300000	311534375	711560000	1658900000	1483600000	581850000	215550000	1734100000	1711600000	755350000	180550000	1482300000	1147600000	620530000	869690000	1060400000	1728300000	846800000	718000000	1407200000	1057800000	1200700000	763660000	1528100000	1052800000	464760000	525720000
APOL3	ENSG00000128284	5.00106e+07	1.60426e+07	127010500	1.01506e+08	206720000	115272000	-1.2762e+07	3.02222e+07	5.00874e+07	5.36619e+07	5.66898e+07	4.04514e+07	61778000	5.00106e+07	3.05919e+07	245990000	47896000	38461000	423350000	96611000	233400000	81455000	157410000	238870000	174570000	39462000	368800000	60152000	448690000	100340000	240340000
APOO	ENSG00000184831	799690000	1.96766e+08	260920000	69698125	720485000	197470625	799690000	547580000	951400000	1037100000	817300000	1030800000	436720000	766210000	388780000	346990000	194310000	247380000	274460000	366410000	289350000	189300000	88635000	854940000	522700000	161970000	742190000	796010000	698780000	1025500000	521970000
APOOL	ENSG00000155008	621500000	2.31872e+08	173280000	41145000	421215000	117870000	225040000	876640000	621500000	649400000	471870000	332330000	160420000	825690000	861550000	145980000	179470000	154630000	332910000	191760000	140050000	210990000	167090000	108500000	452010000	547810000	477340000	371020000	168900000	390420000	470400000
APP	ENSG00000142192	253590000	2.91796e+08	41536500	6.84386e+07	115180000	2.98234e+08	178820000	889000000	253590000	621610000	116760000	301240000	206940000	1068600000	161820000	37661000	25988000	130580000	19323000	101840000	35321000	303810000	45412000	6.47175e+06	369670000	146790000	5019600	954330000	25473000	745090000	83570000
APPL1	ENSG00000157500	604670000	2.35477e+08	899345000	300142500	436480000	1.92216e+08	551170000	1142500000	604670000	506420000	1103300000	314820000	73203000	659060000	642730000	1061500000	996640000	802050000	287780000	1353000000	1357700000	659210000	618660000	460770000	261170000	100040000	776310000	96131000	702500000	441150000	431810000
APPL2	ENSG00000136044	65855000	4.91111e+07	70078500	9.51387e+07	1.59351e+07	3.75782e+06	57553000	300760000	16130000	83015000	65855000	83644000	14006000	65284000	93522000	105110000	494620000	73767000	18718000	126060000	37559000	38277000	66390000	20516000	6.21983e+06	1.43443e+07	16960000	15383000	17025000	1.64872e+07	7310300
APRT	ENSG00000198931	3404300000	1.69974e+09	6565850000	1624375000	9675000000	5691675000	6678000000	6679500000	5566800000	6842400000	3238900000	3166200000	3404300000	2259100000	2930000000	9800300000	6980100000	2704500000	9050200000	6192500000	6939200000	4896200000	5981600000	6244000000	5225800000	2187400000	20676000000	5195400000	13106000000	13633000000	16971000000
APTX	ENSG00000137074	1.57432e+07	8.02013e+06	1.26243e+07	3.74172e+06	1.72748e+07	9.11271e+06	3.43239e+06	1.35159e+07	1.37778e+07	1.99003e+06	25455000	22323000	38588000	16001000	1.57432e+07	2.05602e+07	1.18507e+07	9.91601e+06	1.57967e+07	1.83579e+07	1.3398e+07	5.42162e+06	1.09907e+07	7.60799e+06	1.08065e+07	7.34019e+06	9805600	31488000	23743000	24875000	28356000
AQP1	ENSG00000240583	2.62143e+07	1.6118e+07	32944500	2.31605e+07	4.53601e+07	1.07317e+08	6.01059e+06	2.62143e+07	-9.28457e+06	4.58538e+07	2.69365e+07	3.83165e+07	2.00069e+06	4.89527e+06	3.04009e+07	113590000	2.46733e+07	22913000	31222000	4.43329e+07	34667000	2.59752e+07	71194000	1.66365e+07	60790000	262100000	2.99303e+07	9.08306e+06	261930000	26364000	248480000
AQR	ENSG00000021776	697940000	3.59058e+08	393970000	92607500	947920000	335171875	782270000	373750000	504720000	233280000	697940000	1053500000	1477700000	538960000	1457900000	455920000	278710000	304100000	655990000	456650000	338950000	346940000	441000000	93164000	1121200000	202030000	1143200000	993260000	1023800000	670130000	902580000
ARAF	ENSG00000078061	127930000	1.25956e+08	219445000	63098750	206585000	8.82721e+07	138890000	508580000	127930000	126760000	320230000	61264000	64126000	338830000	115910000	288220000	168380000	165630000	425730000	184480000	221610000	264310000	217280000	190860000	83556000	7.28875e+07	466680000	159260000	261390000	262360000	222310000
ARAP1	ENSG00000186635	228440000	85960000	1724550000	210221875	323455000	3.03848e+08	228440000	225260000	271460000	273930000	641740000	193550000	134560000	192330000	287360000	1791100000	1456200000	2019100000	2381900000	1765600000	1560700000	1611800000	1683500000	4.51198e+07	58986000	1398600000	640120000	345010000	535300000	301900000	297970000
ARCN1	ENSG00000095139	4928300000	9.16884e+08	4766200000	825875000	2924900000	737993750	7963400000	4928300000	3732000000	5157500000	5693700000	2561700000	4846900000	5159200000	4614900000	5215300000	5907200000	2293200000	4880800000	4151900000	4911100000	4651600000	3608900000	3219100000	2684700000	2808100000	5474300000	2487600000	4043300000	3041700000	2503700000
ARF1	ENSG00000143761	16032000000	4.16356e+09	20692500000	3281015625	11637300000	5219775000	26021000000	13083000000	15955000000	15875000000	16032000000	21471000000	26562000000	13504000000	19230000000	19855000000	19135000000	9833300000	21530000000	15759000000	24276000000	21570000000	22312000000	6380200000	6824300000	3223700000	16494000000	8936600000	20169000000	14338000000	16122000000
ARF3	ENSG00000134287	16032000000	4.16356e+09	20692500000	3281015625	11637300000	5219775000	26021000000	13083000000	15955000000	15875000000	16032000000	21471000000	26562000000	13504000000	19230000000	19855000000	19135000000	9833300000	21530000000	15759000000	24276000000	21570000000	22312000000	6380200000	6824300000	3223700000	16494000000	8936600000	20169000000	14338000000	16122000000
ARF4	ENSG00000168374	8923700000	1.77988e+09	5184950000	1121125000	3239650000	1018491250	8250300000	14858000000	7702500000	5987700000	10508000000	9464300000	8501100000	11063000000	8923700000	5687000000	5298900000	1624300000	5349800000	4106600000	5071000000	5702300000	3359300000	2871700000	2088100000	990370000	4219700000	2951600000	5609200000	3693100000	3527700000
ARF5	ENSG00000004059	2345000000	1.02003e+09	1808200000	833396875	1283350000	801926250	3677800000	2345000000	1772200000	2089400000	6796000000	2336200000	2730000000	1861600000	2978600000	2914800000	3033900000	618700000	3520000000	1621000000	1356100000	1995400000	1300400000	1213700000	1011400000	282520000	4347000000	848560000	1975100000	1353000000	1426300000
ARF6	ENSG00000165527	2020200000	7.02778e+08	2084300000	386271875	1494950000	865416250	2918400000	1938400000	1964300000	2797900000	4469200000	2317200000	2020200000	1350400000	1293000000	2109100000	2028800000	612850000	2283700000	2220200000	2870600000	2059500000	1851000000	1081200000	924470000	201800000	2874700000	1161600000	3404000000	1828300000	2185400000
ARFGAP1	ENSG00000101199	209710000	1.21989e+08	237700000	54986250	168190000	2.40836e+07	377180000	547880000	94781000	109690000	295800000	169780000	147400000	209710000	352340000	324370000	173100000	165870000	366140000	253980000	208510000	264300000	221420000	165490000	172580000	1.25722e+08	237710000	170890000	194270000	154870000	136700000
ARFGAP2	ENSG00000149182	459340000	2.11692e+08	667300000	127756250	370145000	1.36513e+08	1050600000	501030000	459340000	324820000	833100000	101930000	265090000	302630000	493020000	732720000	624910000	625420000	430750000	579670000	709180000	1013700000	827200000	162550000	366630000	3.05756e+07	551680000	373660000	422100000	321420000	599640000
ARFGAP3	ENSG00000242247	172710000	6.95658e+07	413770000	6.27766e+07	178300000	45835625	172710000	253400000	58205000	88258000	195830000	226320000	147230000	312130000	71136000	400280000	457720000	457050000	293190000	355180000	281320000	476790000	427260000	203000000	67545000	209840000	284940000	156800000	147870000	198860000	157740000
ARFGEF1	ENSG00000066777	442340000	1.88918e+08	582765000	50615000	352565000	1.71896e+08	721030000	442340000	739230000	331810000	787100000	277430000	384870000	685390000	316690000	631570000	545470000	559460000	655160000	541270000	455310000	606070000	613630000	5.52256e+07	319060000	47173000	648630000	294530000	520010000	536450000	386070000
ARFGEF2	ENSG00000124198	787500000	1.74464e+08	678105000	59536250	516465000	100134375	1192800000	865710000	787500000	692010000	974950000	534030000	694150000	757440000	1151800000	683570000	635960000	467800000	721990000	656260000	672640000	715310000	774910000	176540000	375120000	524680000	630940000	508250000	572420000	490220000	530620000
ARFIP1	ENSG00000164144	240030000	1.61079e+08	393905000	8.46641e+07	111915000	42944875	729860000	182650000	189330000	590670000	275380000	240030000	114870000	185950000	360860000	653160000	514450000	407200000	331160000	450430000	326080000	348600000	380610000	72802000	24412000	253910000	140380000	115720000	81467000	108110000	120340000
ARFIP2	ENSG00000132254	47233000	4.08934e+07	63504500	2.05526e+07	36553000	8.07544e+06	104350000	47233000	26440000	176740000	45496000	115750000	37255000	32995000	85932000	98280000	84180000	110260000	61688000	65321000	38413000	46958000	56259000	3.4776e+07	38696000	55795000	56846000	35150000	30873000	37956000	31265000
ARFRP1	ENSG00000101246	377250000	1.89596e+08	197700000	51408750	222545000	94434375	200640000	377250000	349050000	317150000	414630000	495160000	880930000	318700000	892390000	147390000	151260000	86220000	228200000	188000000	307780000	240760000	207400000	97136000	132640000	96469000	267620000	277870000	284850000	177470000	428850000
ARG1	ENSG00000118520	94707000	8.31204e+07	301170000	212100000	362225000	4.82167e+08	74182000	52001000	51948000	208580000	115850000	52259000	123600000	94707000	433630000	139980000	118380000	956100000	216200000	136290000	469610000	495800000	386140000	1802100000	90560000	1246100000	163680000	6.05753e+07	162070000	660260000	560770000
ARGLU1	ENSG00000134884	891970000	2.94324e+08	528575000	2.45871e+08	574125000	6.1197e+08	1260700000	394380000	1018400000	393450000	1024900000	891970000	581320000	932120000	349300000	1032600000	987760000	756010000	330250000	565760000	491390000	314330000	302930000	580810000	2316900000	1498500000	323310000	1294700000	567440000	186490000	331100000
ARHGAP1	ENSG00000175220	2189900000	3.69874e+08	4204850000	924100000	1670650000	5.98881e+08	2259000000	2311200000	1765700000	2582800000	2766000000	2189900000	1251800000	2160200000	1620400000	5154800000	4900800000	5210000000	4880800000	2851400000	3528900000	3477800000	2895500000	971070000	1062100000	3402600000	2546500000	1246300000	1783000000	1558300000	1856200000
ARHGAP12	ENSG00000165322	4.78481e+07	1.04033e+07	85505500	2.08536e+07	3.68386e+07	1.54961e+07	47353000	59711000	41390000	53200000	4.78481e+07	5.93433e+07	42844000	80489000	31161000	88979000	96968000	125600000	74864000	82032000	137530000	73462000	58388000	4.54088e+07	5.30835e+07	6.43506e+06	53283000	3.8219e+07	1.25309e+07	1.71303e+07	3.54582e+07
ARHGAP15	ENSG00000075884	5.29451e+07	2.19592e+07	149690000	29296125	347845000	152597500	7.64863e+07	6.87566e+07	2.06982e+07	1.42575e+06	4.06372e+07	8.43636e+07	5.29451e+07	4.33808e+07	7.24631e+07	136000000	139400000	69011000	159590000	139790000	191220000	196560000	171200000	115290000	203610000	262820000	669820000	243040000	507520000	432870000	435330000
ARHGAP17	ENSG00000140750	145650000	7.04166e+07	648980000	1.96835e+08	392780000	1.0541e+08	214460000	263670000	208710000	320990000	138650000	90712000	95725000	145650000	76082000	895010000	631290000	319300000	1223800000	411890000	658620000	737200000	639340000	5.16575e+07	385350000	677900000	482000000	346350000	443430000	400210000	376900000
ARHGAP18	ENSG00000146376	24490000	4.48626e+07	2259000000	694394000	255765000	1.3574e+08	5.80209e+06	23544000	4463000	248560000	24490000	32522000	17054000	38644000	25025000	1402700000	2947500000	2325200000	93332000	3188400000	2192800000	2191100000	2753400000	126020000	112950000	187720000	590690000	258650000	348630000	492350000	252880000
ARHGAP21	ENSG00000107863	30875000	1.06899e+07	16509500	1.08793e+07	1.05856e+07	5.01311e+06	30856000	25193000	42063000	36680000	72853000	1.71291e+07	27884000	40542000	30875000	17902000	3.45254e+07	2.81693e+06	2.1993e+07	-1.41802e+07	1.1758e+07	2.71661e+07	15117000	6.42722e+06	1.87839e+07	1.49316e+07	885069	1.29479e+07	6.16159e+06	1.51386e+07	8.2233e+06
ARHGAP23	ENSG00000275832	1.81259e+07	1.75911e+07	3.43132e+07	2.63774e+07	1.19406e+07	4.37483e+06	22643000	1.81259e+07	-1.27437e+06	9.06469e+06	87468000	17693000	1.0224e+07	42687000	26823000	1.59821e+06	1.88624e+07	72697000	1.88036e+07	61629000	1.30224e+07	49764000	79216000	1.53553e+07	1.27754e+07	678399	9.61167e+06	1.23951e+07	4.88877e+06	19951000	11486000
ARHGAP25	ENSG00000163219	16660000	1.72415e+08	2622550000	8.12302e+08	3892250000	1196875000	16660000	887200000	18951000	30230000	13580000	-5.19743e+06	12438000	20985000	7.14222e+06	4634800000	2676300000	1560400000	380910000	2333900000	2948500000	2568800000	2961500000	2539800000	3345900000	1480500000	5447400000	2383800000	4438600000	4561100000	4877900000
ARHGAP26	ENSG00000145819	54752000	3.38291e+07	189715000	100041875	49438500	2.2264e+07	38318000	78880000	26620000	152960000	1.11198e+07	92195000	54752000	80716000	32609000	240040000	175950000	149980000	588350000	288290000	203480000	144240000	120370000	43041000	1.27614e+07	55836000	76489000	21294000	64395000	80329000	21841000
ARHGAP27	ENSG00000159314	7425400	2.37073e+07	522595000	114040000	105923500	7.67418e+07	125850000	3413000	3032200	4.5758e+06	24739000	7425400	10975000	11067000	6499300	792720000	453220000	617490000	657090000	586340000	440840000	458850000	388410000	2.56753e+06	44225000	235946	331130000	97587000	173790000	114260000	139370000
ARHGAP29	ENSG00000137962	288880000	3.7798e+08	5.76455e+07	1.38581e+08	69802500	6.01953e+08	146990000	693380000	89577000	1080300000	287600000	834010000	288880000	1317600000	266520000	1.36104e+07	682440000	6.26514e+07	41767000	6.10185e+07	2.69018e+07	82278000	5.42725e+07	6.28417e+07	193490000	65395000	39759000	2852200000	74210000	213340000	53865000
ARHGAP30	ENSG00000186517	2.32854e+07	8.8905e+06	1531550000	94175000	1071950000	4.72724e+08	1.07839e+07	9.232e+06	3.23525e+07	20585000	2.32854e+07	3.03479e+07	8.63745e+06	2.97717e+07	3.58067e+07	1754800000	1549900000	1547600000	1277700000	1515500000	1514900000	1392500000	1601700000	1.53193e+07	1078600000	220480000	1745300000	755230000	1522800000	1282100000	1065300000
ARHGAP32	ENSG00000134909	994880000	8.98032e+08	6.59964e+07	1.0196e+09	3.81369e+08	1.25031e+09	994880000	135130000	1613500000	1924600000	3872200000	1.4273e+08	1039800000	283190000	1.01442e+08	3.94201e+07	4792700000	7.5825e+06	2.78539e+07	4.65603e+07	8.54324e+07	1.94118e+08	520870000	2023800000	5333700000	6.37012e+07	4.10327e+07	1.96264e+08	2.36738e+08	526000000	1282700000
ARHGAP35	ENSG00000160007	98370000	4.28924e+07	55081000	19815125	60821000	1.95152e+07	167690000	98370000	90768000	41020000	118350000	149100000	59836000	186720000	53045000	49595000	60567000	35838000	39833000	106550000	37475000	84438000	69707000	5.00259e+07	46614000	4.42713e+07	87587000	99872000	68363000	94490000	53279000
ARHGAP4	ENSG00000089820	180930000	1.99948e+08	2591200000	360278125	1503100000	578756625	420120000	180930000	805280000	140340000	449130000	171370000	109350000	520110000	116840000	2788700000	2648400000	2588700000	2165500000	1337500000	2593700000	2124000000	2601800000	47367000	1115800000	1283700000	2347300000	690780000	1745000000	1722500000	1952900000
ARHGAP5	ENSG00000100852	99732000	3.95809e+07	9.20223e+06	1.56724e+07	22717500	7.76497e+06	40682000	163460000	42212000	132000000	175720000	80617000	53485000	101090000	99732000	1.46443e+07	1.33546e+06	-1.50816e+06	7.33626e+06	3.8593e+06	1.10682e+07	53519000	42312000	1.51297e+07	3.93931e+06	5.9388e+06	24838000	25105000	24989000	20597000	28977000
ARHGAP9	ENSG00000123329	6.64159e+07	8.9953e+07	598060000	110981250	506150000	158268125	6.64159e+07	8.83282e+07	-2.32502e+07	2.01701e+08	4.03024e+07	4.42202e+07	2.1753e+08	6.56727e+07	3.28797e+08	598940000	863970000	712120000	683720000	433450000	490030000	462950000	597180000	340070000	383900000	491600000	1136900000	356670000	575230000	556550000	520700000
ARHGDIA	ENSG00000141522	7699200000	2.07326e+09	16657500000	3187293750	14523000000	4686109375	11115000000	8878300000	4154800000	8513400000	7699200000	5766300000	3983800000	5825200000	9448500000	20261000000	24143000000	9960200000	20726000000	15781000000	16168000000	15496000000	17147000000	13939000000	9341700000	3477500000	18647000000	7551900000	18687000000	15107000000	17557000000
ARHGDIB	ENSG00000111348	1298600000	7.23783e+08	26514500000	8669781250	26743500000	8215412500	1088300000	1298600000	1128500000	3180500000	1330800000	1415100000	1252600000	3405800000	881540000	34506000000	41820000000	26528000000	49705000000	19931000000	21875000000	22739000000	26501000000	22554000000	25277000000	9896700000	51930000000	17281000000	28734000000	28210000000	31858000000
ARHGEF1	ENSG00000076928	398920000	1.11152e+08	2204700000	778203125	4325650000	2446586250	398920000	557540000	539830000	572730000	359520000	375810000	408470000	213230000	133100000	4029800000	2136100000	2273300000	3485400000	1543800000	3385500000	1921500000	1992300000	635310000	2742000000	2727800000	8299800000	2227200000	7158500000	6537400000	5909300000
ARHGEF10L	ENSG00000074964	29370000	1.80181e+07	336370000	88515000	2.84571e+06	1.47653e+06	2939200	45280000	5.18058e+06	41903000	51602000	32920000	3.03723e+06	29370000	3756200	314390000	358350000	511680000	488310000	412340000	230920000	263900000	253350000	1.42172e+06	1.73911e+06	1.2173e+06	7.44445e+06	2.90546e+06	4.42517e+06	2.78595e+06	3.62187e+06
ARHGEF11	ENSG00000132694	38220000	17760000	126010000	23311250	1.53431e+07	8.22387e+06	108480000	29770000	17211000	29560000	48198000	15866000	38220000	40267000	48649000	101290000	126250000	83679000	84099000	141360000	135910000	125770000	167810000	1.76297e+07	1.71335e+07	1.00139e+07	1.35527e+07	1.08934e+07	20421000	50421000	11721000
ARHGEF12	ENSG00000196914	71174000	7.21943e+07	6.15305e+06	2.44145e+06	1.04898e+07	3.2061e+06	71174000	200090000	28617000	278290000	60821000	21574000	10534000	156510000	104060000	1.47867e+06	9.18098e+06	6.14105e+06	8.26956e+06	8.17769e+06	3.23012e+06	2.42652e+06	6.16506e+06	8.37819e+06	1.03605e+07	9.6735e+06	1.57467e+07	10619000	19956000	13297000	8436600
ARHGEF16	ENSG00000130762	104990000	7.39818e+07	3.56425e+07	1.2737e+07	5.00441e+07	9.83718e+06	159610000	280420000	65900000	75150000	91284000	104990000	60073000	232150000	244990000	1.44702e+07	3.34682e+07	4.84193e+07	5.31918e+07	4.52487e+07	1.45446e+07	2.0355e+07	3.78168e+07	2.35058e+07	4.6659e+07	5.28814e+07	4.72069e+07	54068000	5.29791e+07	68111000	32025000
ARHGEF17	ENSG00000110237	432080000	1.43307e+08	1.31155e+08	1.61433e+08	1.9445e+08	3.21878e+08	407410000	308690000	263780000	609600000	530080000	378500000	433300000	432080000	939520000	5.78702e+07	426550000	2.81199e+07	403910000	468760000	9.51099e+07	148450000	1.1386e+08	9.17203e+07	-1.49404e+07	1301500000	643450000	1.81628e+07	8.22636e+07	399700000	297180000
ARHGEF18	ENSG00000104880	110630000	3.33684e+07	343760000	46991250	304150000	2.16079e+08	127770000	213690000	102810000	43530000	82318000	157250000	95519000	112140000	110630000	304460000	550650000	308730000	353740000	362300000	354520000	333300000	333780000	2.94718e+07	130140000	148360000	729180000	244540000	550990000	363760000	637210000
ARHGEF2	ENSG00000116584	1246500000	8.21918e+08	2216800000	361731250	1183920000	395373750	1109500000	3438700000	1246500000	481220000	2455900000	550620000	2262500000	376870000	1512200000	2608000000	2808800000	1797600000	2187500000	1810200000	2818300000	1825300000	2246100000	249360000	990440000	764780000	1616800000	943830000	1612500000	1377400000	1504700000
ARHGEF40	ENSG00000165801	17244000	4.2787e+07	216445000	62211250	6.10723e+06	1.94974e+06	17244000	9750400	8.40435e+06	41525000	215560000	3.13395e+06	8932900	24870000	64525000	321800000	228530000	94260000	204360000	233340000	324260000	129400000	182220000	-963.029	8.61167e+06	3.47029e+06	6.99797e+06	5.49595e+06	5.01379e+06	7.11168e+06	6.71851e+06
ARHGEF5	ENSG00000050327	48286000	2.5207e+07	2.17873e+07	6.55898e+06	3.20336e+07	1.32718e+07	122640000	48286000	39038000	74157000	82559000	40787000	24867000	29759000	71010000	1.87398e+07	3.48203e+07	1.65565e+07	2.80653e+07	1.14595e+07	1.89565e+07	3.06804e+07	2.46182e+07	2.85116e+07	3.06743e+07	5.79213e+06	35617000	83519000	35355000	1.75479e+07	33393000
ARHGEF6	ENSG00000129675	34316000	3.13064e+07	1437450000	285686250	901465000	652618750	75152000	24143000	86834000	16796000	117490000	34316000	-5.16119e+06	38317000	27905000	1076200000	998610000	1368200000	1736400000	1739800000	1506700000	1174900000	1920500000	323530000	222940000	515230000	2091400000	514850000	2123200000	1287700000	1295200000
ARHGEF7	ENSG00000102606	237050000	1.14873e+08	348210000	90534375	341930000	153693750	124730000	632650000	214500000	122550000	436280000	259980000	237050000	189550000	280640000	340360000	332560000	200380000	54530000	356060000	415000000	394040000	375260000	212180000	206430000	253160000	697980000	244300000	565500000	430700000	451440000
ARID1A	ENSG00000117713	1101400000	1.75975e+08	744045000	194781875	971330000	5.12856e+08	645850000	1157400000	1101400000	781290000	1176700000	1158400000	1139900000	920250000	814250000	812660000	716820000	667300000	1563100000	929850000	677470000	729210000	758880000	455560000	2313800000	553550000	1240400000	1939000000	1010400000	932260000	733100000
ARID1B	ENSG00000049618	165000000	5.3123e+07	79696500	1.86423e+07	167805000	1.15029e+08	42151000	170330000	168650000	140360000	66625000	335310000	143640000	189550000	165000000	50469000	37714000	93607000	112620000	73342000	79290000	80103000	102440000	4.66336e+07	407140000	287490000	180910000	425210000	154700000	128480000	128700000
ARID2	ENSG00000189079	224300000	1.28335e+08	35028000	14024000	191110000	1.02107e+08	347650000	242770000	96418000	36758000	598860000	272970000	224300000	96300000	80249000	38454000	13528000	46681000	73387000	28092000	15189000	31602000	42081000	2.70149e+07	310720000	175390000	293700000	437340000	206830000	160140000	77748000
ARID3A	ENSG00000116017	2.13453e+07	1.18701e+07	61706000	2.61739e+07	2.46929e+07	2.32658e+07	77694000	20527000	33318000	2.08473e+07	32908000	24672000	2.13453e+07	1.9968e+07	2.02346e+07	138810000	43313000	55755000	103950000	44093000	54330000	67657000	83842000	2.09657e+07	1.60149e+07	126580000	25026000	1.20408e+07	2.47869e+07	3.86485e+07	2.4599e+07
ARID4A	ENSG00000032219	40375000	1.94045e+07	54792500	6.27594e+06	79571000	2.69817e+07	16490000	37420000	36972000	51539000	40375000	54990000	99099000	21017000	73368000	43097000	48685000	55398000	54187000	62763000	56588000	45400000	66644000	-428989	84464000	85592000	71859000	158640000	72724000	74678000	105990000
ARID4B	ENSG00000054267	124360000	3.05634e+07	59677000	1.45238e+07	216095000	5.18772e+07	166800000	79079000	80260000	127950000	107930000	174680000	96517000	124360000	168650000	45418000	117080000	64118000	51260000	48986000	67283000	67600000	55236000	1.48678e+07	235880000	256330000	227520000	211170000	166610000	221020000	177660000
ARIH1	ENSG00000166233	200090000	8.98138e+07	395635000	182266875	324935000	1.34135e+08	265040000	200090000	142140000	439370000	375920000	180870000	118000000	285130000	156360000	333970000	395320000	273950000	109280000	395950000	798600000	708410000	564580000	315030000	170460000	50286000	388700000	169160000	382440000	334840000	659610000
ARIH2	ENSG00000177479	64714000	3.10687e+07	78165500	9.49259e+06	89167000	33192750	73243000	55554000	122800000	80239000	178900000	64714000	37634000	61760000	53665000	96465000	67492000	52039000	78335000	77957000	93297000	83282000	77996000	47990000	48512000	161340000	148680000	107390000	97545000	80789000	72122000
ARL1	ENSG00000120805	1899600000	4.21373e+08	1107650000	1.81867e+08	1038415000	275710625	2921600000	1569800000	1314300000	1899600000	1691100000	1966800000	2245000000	1324300000	2519000000	1334700000	1006300000	417350000	1098000000	897080000	1127800000	1117300000	1130000000	564500000	728770000	466180000	1128200000	1490000000	1178300000	956330000	1120500000
ARL14EP	ENSG00000152219	56792000	1.75325e+07	2.42935e+07	1.27761e+07	29568500	1.36517e+07	96762000	48860000	32100000	4.18087e+07	99515000	58062000	62617000	56792000	43476000	2.05898e+07	2.79973e+07	5.70752e+07	4.21646e+07	1.09942e+07	1.67885e+07	7.31189e+06	3.06559e+07	29382000	29755000	3.0742e+07	84466000	31780000	1.51378e+07	5.40857e+06	1.98859e+07
ARL15	ENSG00000185305	4.85838e+07	2.29844e+07	74900000	8113000	62086500	1.20549e+07	3.4813e+07	121160000	1.28945e+07	49340000	4.85838e+07	58922000	36210000	56570000	-2.43067e+06	66646000	66276000	70403000	80057000	86701000	87208000	79397000	65134000	5.43915e+07	7.69052e+07	2.15506e+07	68992000	61312000	67314000	62861000	49337000
ARL2	ENSG00000213465	330250000	1.0319e+08	218775000	50495625	220735000	8.899e+07	191610000	503240000	516780000	330250000	379520000	221670000	215020000	233060000	389590000	220590000	216960000	68430000	304580000	278270000	296390000	213520000	207280000	68924000	273250000	8.87163e+07	347680000	176560000	319610000	159330000	264910000
ARL2-SNX15	ENSG00000273003	330250000	1.0319e+08	218775000	50495625	220735000	9.40487e+07	191610000	503240000	516780000	330250000	379520000	221670000	215020000	233060000	389590000	220590000	216960000	68430000	304580000	278270000	296390000	213520000	207280000	68924000	273250000	4.82465e+07	347680000	176560000	319610000	159330000	264910000
ARL2BP	ENSG00000102931	39587000	4.17475e+07	42559000	1.96002e+07	97440000	1.1174e+08	114230000	1.15589e+07	19934000	122760000	80568000	39587000	2.35611e+07	19326000	111770000	86706000	40608000	4.64402e+07	49526000	22307000	44510000	1.9489e+07	-6.56326e+06	45891000	1.59094e+07	42298000	426460000	85770000	258180000	109110000	209880000
ARL3	ENSG00000138175	907790000	3.49155e+08	606120000	138543750	421315000	2.01484e+08	2383400000	907790000	586240000	341520000	891400000	909620000	898010000	1213600000	984540000	897930000	592840000	287680000	543770000	619400000	492200000	794780000	712730000	1.47164e+07	140630000	74458000	536230000	346090000	497400000	655910000	496540000
ARL4C	ENSG00000188042	47820000	5.37414e+07	1.02104e+07	6.9275e+06	15350500	1.66544e+07	298800000	17076000	27281000	1.00433e+07	67807000	79376000	51818000	47820000	13508000	7.73988e+06	2.73079e+07	1.90126e+07	7.61252e+06	1.26808e+07	2.54858e+06	6.31944e+06	2.01562e+07	1.2482e+07	130159	843198	42063000	67155000	23864000	16719000	13982000
ARL5B	ENSG00000165997	64239000	5.16765e+07	47409000	1.00231e+07	3.71086e+07	1.20874e+07	78971000	103280000	54823000	3.83452e+07	151430000	36800000	5.97488e+07	64239000	260570000	59367000	58702000	3.88579e+07	45815000	34104000	73435000	44480000	49003000	3.84891e+07	1.9956e+07	1.33821e+07	40840000	4.47334e+07	35728000	27978000	69681000
ARL6	ENSG00000113966	54087000	2.17392e+07	3.16049e+07	6.71571e+06	3.71074e+07	1.303e+07	38264000	54087000	30588000	66376000	45184000	29486000	103210000	75280000	89309000	1.60362e+07	3.28328e+07	3.0377e+07	3.56044e+07	27441000	25032000	36798000	4.73767e+07	3.99459e+07	1.16062e+07	3.42689e+07	28178000	29484000	64528000	50424000	52879000
ARL6IP4	ENSG00000182196	157250000	1.29922e+08	88752000	30691375	71566000	5.31404e+07	208340000	157250000	201550000	160370000	767670000	92617000	3.7295e+07	94630000	59010000	130930000	154550000	35857000	121690000	71310000	96258000	69484000	81246000	2.73618e+07	203900000	189150000	79899000	68742000	28054000	50457000	74390000
ARL6IP5	ENSG00000144746	1085400000	3.12458e+08	2956650000	1359971875	3748900000	2407325000	510380000	1462700000	776250000	1874000000	1168600000	956520000	663860000	1206700000	1085400000	2631700000	4528400000	5702500000	6256900000	2909400000	2210600000	2217700000	3003900000	2563900000	4260100000	9960500000	9504100000	3539900000	2746000000	3957900000	2808800000
ARL6IP6	ENSG00000177917	287990000	8.90506e+07	240445000	79800625	478075000	1.468e+08	244710000	264930000	170430000	72603000	455530000	287990000	293290000	424000000	381020000	536260000	200230000	190570000	288640000	238470000	242420000	333290000	207420000	4.37183e+07	663260000	329410000	353770000	487540000	602920000	555030000	468610000
ARL8A	ENSG00000143862	2708200000	7.56081e+08	4482450000	978137500	1707050000	510483750	2323900000	5350500000	2708200000	3207000000	1798400000	3579600000	2635100000	2706200000	3724600000	7299500000	5169000000	1956200000	4391800000	4216800000	5483900000	4349300000	4573100000	1251400000	1233300000	964730000	2286500000	1427600000	2544400000	2143500000	1986500000
ARL8B	ENSG00000134108	1372000000	5.77288e+08	1976950000	532565625	763935000	3.94733e+08	456420000	3319600000	735280000	1452600000	720830000	1372000000	1037300000	1879300000	1482000000	3015300000	2528100000	985430000	2146500000	1775300000	2016800000	1937100000	817130000	1490700000	349340000	394850000	1700900000	728110000	503450000	1000000000	799760000
ARMC1	ENSG00000104442	181870000	4.11554e+07	123345000	33560125	141120000	3.77429e+07	269950000	222150000	199910000	216420000	181870000	89601000	165930000	130340000	153010000	58884000	139100000	180610000	137490000	60035000	109200000	104190000	143590000	139200000	90254000	83048000	216150000	174860000	115100000	143040000	192930000
ARMC10	ENSG00000170632	644940000	3.34203e+08	279370000	51800000	411815000	137875625	1035900000	644940000	359790000	1065400000	1309200000	850790000	427100000	287590000	223390000	320760000	272820000	150050000	357310000	315590000	285920000	215430000	234440000	371750000	435820000	211660000	715930000	746250000	387990000	337670000	435640000
ARMC6	ENSG00000105676	45721000	1.69488e+07	2.64962e+07	1.05264e+07	2.8701e+07	1.09894e+07	66432000	45721000	30083000	34383000	93673000	33731000	26814000	62551000	45771000	1.0963e+07	2.82002e+07	2.47922e+07	48609000	22518000	4.30156e+06	35607000	3.43696e+07	1.65113e+07	8.06647e+06	2.8345e+07	44085000	49364000	38009000	19897000	29057000
ARMC8	ENSG00000114098	539740000	1.36108e+08	565670000	109698750	574160000	136239375	418940000	291100000	587740000	303130000	688580000	539740000	380800000	633800000	670700000	618190000	590920000	217720000	735270000	446310000	548690000	582650000	479330000	381880000	651860000	208220000	592040000	836640000	497790000	629550000	556280000
ARMCX1	ENSG00000126947	34441000	4.10848e+07	1.7025e+07	5.22769e+06	1.5841e+07	7.67694e+06	20528000	83953000	1.65295e+07	1.03209e+07	34441000	17893000	69290000	180700000	78614000	1.13309e+07	2.62737e+07	2.50047e+07	1.65141e+07	1.09914e+07	2.19373e+07	1.00935e+07	1.75358e+07	2.85243e+07	6.42269e+06	1.09088e+07	1.53331e+07	23445000	1.40062e+07	34975000	16349000
ARMCX2	ENSG00000184867	87068000	9.13507e+07	5.69919e+06	1.04972e+07	6195000	2.26505e+07	85952000	165400000	4767800	70664000	395970000	20564000	87068000	249580000	119650000	3289900	157015	3.17429e+06	3.84967e+06	19434000	22268000	36292000	7548700	2.66943e+06	4.1637e+06	3.99481e+06	6324900	6968400	6065100	96657000	34208000
ARMCX3	ENSG00000102401	397450000	1.65379e+08	180725000	30022500	207150000	108290125	397450000	195650000	100160000	349600000	220490000	460270000	505360000	821170000	563450000	163590000	178310000	244890000	183140000	157810000	194930000	255280000	155410000	251580000	35809000	366540000	104860000	275520000	131120000	407190000	162720000
ARMT1	ENSG00000146476	325210000	8.42486e+07	602545000	80061250	450525000	1.29821e+08	236830000	200590000	325210000	363460000	253800000	655950000	311490000	355230000	370110000	754980000	510950000	481060000	725350000	631060000	614400000	590690000	502600000	74483000	192330000	370280000	427620000	473670000	598270000	473590000	473430000
ARNT	ENSG00000143437	15999000	8.18908e+06	2.03292e+07	6.36292e+06	18997000	5.38744e+06	14711000	43257000	13556000	9.8288e+06	23829000	15999000	22975000	25004000	6.82205e+06	1.81167e+07	9.05816e+06	9.01872e+06	24486000	2.25416e+07	23482000	2.48765e+07	9.30219e+06	1.58166e+07	2.04493e+07	1.14326e+07	33889000	2.04378e+07	20366000	7.16535e+06	17628000
ARPC1A	ENSG00000241685	432190000	1.19771e+08	103205000	121090250	150865000	4.85349e+07	315620000	468440000	432190000	326680000	305530000	402840000	447610000	648180000	807070000	97059000	96039000	229800000	71396000	106050000	100360000	608620000	219100000	111110000	144760000	138040000	156970000	93161000	180190000	347350000	162020000
ARPC1B	ENSG00000130429	6832100000	1.37537e+09	21809500000	6063500000	19032000000	3978125000	8664800000	5327000000	9239200000	8430400000	3319500000	6832100000	5744700000	7122700000	6699700000	24227000000	11342000000	28772000000	11257000000	17880000000	19392000000	24354000000	31026000000	10781000000	12034000000	19244000000	21345000000	10687000000	19617000000	19164000000	18900000000
ARPC2	ENSG00000163466	10299000000	2.46764e+09	25374000000	5135250000	22060500000	6326109375	8422600000	14104000000	10299000000	10728000000	16199000000	10171000000	7908800000	15036000000	9835500000	19064000000	35831000000	21603000000	31198000000	21579000000	22389000000	28359000000	30329000000	5022100000	15585000000	19486000000	24705000000	11582000000	26455000000	25846000000	24635000000
ARPC3	ENSG00000111229	6868000000	1.87669e+09	13989000000	4586250000	12292500000	4006150000	7023000000	12800000000	7553400000	5494900000	10158000000	5928700000	4942000000	6868000000	5430900000	20072000000	23228000000	9112600000	21008000000	14728000000	13250000000	11885000000	9284400000	12750000000	9776500000	2993400000	23862000000	7826900000	15459000000	12580000000	12005000000
ARPC4	ENSG00000241553	12361000000	2.87985e+09	28231500000	4875656250	20835500000	10862087500	9074600000	17362000000	11268000000	9245700000	12341000000	12361000000	15955000000	17202000000	16240000000	28300000000	21740000000	15074000000	29095000000	22865000000	28163000000	35011000000	30903000000	8974800000	9753600000	5482900000	30539000000	13392000000	36395000000	28279000000	29287000000
ARPC4-TTLL3	ENSG00000250151	12361000000	2.87985e+09	28231500000	4875656250	20835500000	10862087500	9074600000	17362000000	11268000000	9245700000	12341000000	12361000000	15955000000	17202000000	16240000000	28300000000	21740000000	15074000000	29095000000	22865000000	28163000000	35011000000	30903000000	8974800000	9753600000	5482900000	30539000000	13392000000	36395000000	28279000000	29287000000
ARPC5	ENSG00000162704	1836500000	6.28641e+08	5154650000	1557868750	2544000000	1280150000	2414200000	1276500000	2523800000	2511500000	1355600000	915690000	891020000	2627500000	1836500000	10827000000	6574600000	4640600000	5580300000	5259400000	5049900000	3494000000	3254700000	3383200000	2219300000	7880600000	2560700000	1771300000	3483200000	1844800000	2527300000
ARPC5L	ENSG00000136950	621630000	313480000	483535000	119475000	1454100000	817660000	677800000	369280000	468520000	927860000	304840000	1419500000	1098700000	218070000	621630000	812160000	290170000	376650000	549890000	532140000	558880000	395520000	434930000	382770000	985840000	1046900000	3154400000	903710000	2558200000	1861300000	2286600000
ARPIN	ENSG00000242498	1.44968e+08	2.82981e+07	233900000	75810625	7.63874e+07	4.37821e+07	147260000	203060000	116700000	193800000	111080000	163030000	1.44968e+08	106290000	118410000	212780000	242480000	105180000	163710000	354060000	263170000	225320000	437640000	5.19397e+07	9.91976e+07	1.64375e+08	127260000	5.35773e+07	1.3452e+08	2.78203e+07	4.17584e+07
ARRB1	ENSG00000137486	60660000	5.52861e+07	2157300000	763387500	221165000	77515000	29814000	53560000	15654000	268200000	129800000	60660000	65917000	5239000	90603000	2637600000	2356800000	1957800000	4593500000	2481000000	1216900000	1218900000	1568200000	108690000	183190000	294210000	359910000	127290000	318840000	188000000	254330000
ARRB2	ENSG00000141480	12755000	2.59758e+07	2073100000	602806250	438845000	1.75265e+08	23109000	3.26302e+06	125629	27878000	127890000	7054200	43626000	1807800	12755000	3260400000	2317500000	3722600000	2171900000	1559300000	1552600000	1812800000	1974300000	133210000	154280000	637200000	563410000	158300000	534180000	488910000	388780000
ARRDC1	ENSG00000197070	3.34768e+07	1.52937e+07	2.38364e+07	1.27175e+07	33033500	1.09944e+07	71099000	3.34768e+07	49828000	2.15979e+07	51661000	1.9705e+07	35348000	16350000	1.3942e+07	3.49172e+07	1.62808e+07	2.25865e+07	1.29709e+07	1.18626e+07	57861000	41886000	2.50862e+07	2.28311e+07	8.43674e+06	8.66266e+06	38348000	33643000	35546000	32424000	43864000
ARSA	ENSG00000100299	106120000	8.53759e+07	139805000	6.95604e+07	259740000	106338750	29855000	106120000	221760000	172010000	62972000	129920000	31642000	388100000	50656000	154270000	416970000	84404000	65988000	180620000	124870000	180520000	125340000	297620000	345750000	513230000	143490000	110920000	121120000	294560000	224920000
ARSB	ENSG00000113273	1.04388e+07	6.90308e+06	197535000	82909375	2.01045e+07	5.25454e+07	3.45386e+06	25401000	3.6568e+06	1.36616e+07	1.04388e+07	24009000	7.44056e+06	16189000	4.19203e+06	105540000	164790000	277770000	166450000	475020000	207020000	188050000	276940000	7.56461e+06	6.74366e+06	261400000	1.53301e+07	39087000	13796000	40948000	24879000
ARVCF	ENSG00000099889	61418000	3.40076e+08	6.58298e+06	3.93596e+06	1.36644e+07	3.14949e+07	14843000	1219700000	43847000	15405000	103240000	34815000	853580000	61418000	96375000	1.31311e+07	1.78646e+07	5.91151e+06	3.516e+06	1.04829e+07	6.54461e+06	6.62135e+06	4.55386e+06	7.02507e+06	51656000	7.63212e+06	1.35087e+07	1.94993e+07	141300000	1.38201e+07	1.34636e+07
ASAH1	ENSG00000104763	1913500000	1.02706e+09	5473400000	1260825000	2634550000	838925000	217930000	3034700000	459230000	1374900000	1019200000	3323000000	1913500000	3795800000	2153500000	6163200000	7976300000	5138400000	2531000000	5754000000	6382500000	3327200000	5192800000	3620400000	1138100000	3055700000	1669500000	1454800000	2896600000	3773600000	2372500000
ASAP1	ENSG00000153317	38871000	4.79865e+07	198185000	34586875	102477000	6.85066e+07	42532000	38871000	6331900	141070000	188540000	6515900	7877000	36865000	63795000	196180000	200190000	206730000	302910000	158030000	231880000	159990000	152550000	6.73855e+06	7986300	170830000	226280000	39728000	163910000	81734000	123220000
ASCC1	ENSG00000138303	63058000	2.55487e+07	74248000	9.19316e+06	80940000	1.6847e+07	35925000	76602000	63058000	36952000	54434000	119360000	117900000	59809000	93225000	48281000	82304000	84184000	81383000	65696000	65007000	72669000	75827000	67041000	82638000	2.90689e+07	59634000	105220000	80249000	89537000	81631000
ASCC2	ENSG00000100325	89399000	3.63632e+07	134280000	3.87335e+07	130940000	6.32246e+07	24112000	147770000	64159000	42782000	89399000	94722000	82748000	132640000	161970000	150100000	97119000	120450000	211430000	121870000	107230000	242380000	146690000	15734000	44860000	3.59649e+06	154890000	162930000	107570000	154310000	201680000
ASCC3	ENSG00000112249	429690000	1.43144e+08	289545000	81446250	375170000	199417125	166940000	509610000	327340000	133120000	513690000	738750000	487640000	429690000	356640000	274720000	312470000	146730000	621600000	343700000	279750000	289570000	289520000	62410000	91683000	232160000	695990000	612330000	550930000	314000000	436340000
ASF1A	ENSG00000111875	322890000	1.38054e+08	221540000	5.58374e+07	339235000	2.21863e+08	225070000	322890000	297710000	87533000	795220000	458390000	378640000	277980000	454930000	180170000	142510000	1.31892e+08	326960000	220800000	222280000	278690000	290300000	151410000	219160000	6.95236e+07	797250000	289260000	705880000	389210000	587930000
ASF1B	ENSG00000105011	104010000	8.79858e+07	1.28029e+07	3.52607e+06	2.1749e+07	1.35298e+07	199180000	6.50129e+06	23028000	3.48969e+07	184910000	104010000	159160000	16570000	317440000	7.71776e+06	1.44981e+07	9.53569e+06	1.32673e+07	1.23385e+07	1.38401e+07	6.26032e+06	2.24553e+07	1.982e+07	15013000	1.61161e+07	23678000	82344000	13746000	28627000	2.80629e+07
ASH2L	ENSG00000129691	348790000	6.99867e+07	287455000	6.9207e+07	470470000	84856250	283010000	456110000	348790000	296230000	409790000	514080000	318710000	337320000	454160000	234840000	204190000	296980000	63807000	318130000	323170000	277930000	360060000	425230000	488740000	243370000	555510000	602010000	452200000	432690000	586080000
ASL	ENSG00000126522	328290000	2.00867e+08	350280000	145253750	202925000	119901625	328290000	235000000	709700000	287670000	219250000	804080000	335400000	667440000	245130000	344900000	227700000	709830000	655240000	472390000	296250000	355660000	288550000	29246000	275750000	553230000	82551000	154940000	250910000	264980000	118920000
ASMTL	ENSG00000169093	437730000	2.18939e+08	326695000	7.68759e+07	360555000	1.50035e+08	437730000	443030000	287130000	947250000	447990000	501120000	31332000	84979000	44848000	322180000	439510000	352440000	517700000	331210000	264130000	192260000	252960000	346450000	140860000	631200000	766150000	420530000	331980000	235480000	374660000
ASNA1	ENSG00000198356	983360000	2.95587e+08	948105000	2.20042e+08	767220000	148156250	1357300000	1885400000	1205700000	684430000	983360000	834070000	1060800000	792490000	599330000	1339200000	1220600000	982620000	1392500000	913590000	788170000	798900000	756770000	1095900000	872240000	476390000	950470000	745170000	789270000	618970000	682100000
ASNS	ENSG00000070669	501230000	8.17903e+08	1.20879e+07	4.03126e+06	94425500	8.22453e+07	1602300000	544820000	345830000	231850000	3828500000	280280000	501230000	120500000	1102300000	2.04267e+07	1.48796e+07	5.36128e+06	1.37382e+07	1.5663e+07	7.23312e+06	1.04375e+07	9425400	71061000	32546000	1.3582e+07	404940000	123410000	175540000	67126000	117790000
ASPH	ENSG00000198363	996330000	700120000	2180450000	393918750	916740000	460933125	500240000	996330000	447990000	2866100000	347150000	1023500000	2058500000	1656100000	394570000	1239600000	2294800000	2365900000	1253500000	2115900000	2291700000	1773800000	2245000000	257020000	1265300000	1656900000	118920000	1842700000	815460000	919890000	913590000
ASPSCR1	ENSG00000169696	291330000	1.58086e+08	292925000	33838750	159445000	4.65381e+07	441490000	728240000	206340000	291330000	310710000	109670000	120270000	123920000	478470000	352760000	304670000	284640000	262510000	301210000	316630000	203870000	253540000	208950000	162280000	50677000	277170000	127510000	156610000	197840000	146450000
ASRGL1	ENSG00000162174	678560000	1.39995e+09	264055000	171438750	9.37853e+07	1.44815e+08	1422100000	279810000	2072100000	490770000	2090900000	1.12302e+08	678560000	123570000	6840200000	761170000	210030000	103370000	580080000	114850000	324370000	227230000	300880000	4.36297e+07	291030000	6.46954e+07	97349000	9.02215e+07	154600000	54602000	649680000
ASS1	ENSG00000130707	9130500000	7.23448e+09	211680000	4.67226e+08	1460450000	660926875	26164000000	8261400000	15520000000	7044700000	29711000000	8320800000	15928000000	9130500000	3147200000	670860000	118970000	100060000	1132600000	225440000	197920000	1612200000	66628000	1456700000	3622300000	1106300000	1895200000	1000500000	1464200000	1961600000	387580000
ASUN	ENSG00000064102	456020000	2.2231e+08	157150000	5.89366e+07	487755000	1.34726e+08	456020000	727980000	590210000	232010000	893380000	901020000	365160000	315090000	271570000	232480000	166370000	19559000	1.5476e+07	184090000	161400000	150850000	152900000	504710000	470800000	38455000	613030000	559030000	571870000	373910000	357050000
ATAD1	ENSG00000138138	571200000	2.35484e+08	141250000	48684625	364505000	64276250	887510000	1040300000	571200000	201810000	465110000	578780000	987330000	319330000	515020000	74248000	199480000	79602000	122960000	204440000	159540000	195230000	92403000	398130000	396220000	110360000	344390000	455820000	321390000	344570000	384440000
ATAD2	ENSG00000156802	185670000	2.63255e+08	2.2389e+07	1.52617e+07	98538000	8.08036e+07	387970000	52742000	56109000	39025000	1376800000	385140000	185670000	135420000	357630000	22537000	4.47625e+06	2.2241e+07	88654000	26094000	23743000	20551000	12561000	1.24995e+07	70826000	7.91003e+06	314270000	239560000	136300000	108970000	88106000
ATAD2B	ENSG00000119778	14947000	1.71821e+07	25013000	1.22537e+07	1.20075e+07	8.95414e+06	24508000	100040000	12791000	6.70921e+06	20447000	18885000	6022500	14947000	8178800	33181000	22133000	24177000	71299000	40156000	25849000	21437000	16758000	4.10156e+06	6.67836e+06	1.88502e+06	20756000	26097000	28668000	7.61894e+06	16396000
ATAD3A	ENSG00000197785	4908800000	1.79736e+09	1986550000	263031250	3327900000	1120321875	5860800000	9049200000	2174000000	4807400000	3748800000	9126300000	4632700000	6739700000	4908800000	1971800000	1620800000	2469500000	1889800000	2321300000	2001300000	2012600000	1271900000	4804500000	2043000000	3321100000	1873100000	6303900000	2752500000	4056300000	3334700000
ATE1	ENSG00000107669	100310000	3.77056e+07	74719000	14638375	121786500	75341875	257360000	93659000	73208000	116310000	114630000	38535000	100310000	62944000	112040000	96997000	68394000	65964000	53942000	93581000	81044000	65067000	98852000	56797000	32509000	80666000	274910000	95553000	154970000	148020000	290360000
ATF7IP	ENSG00000171681	88945000	4.71078e+07	66495000	25149125	7.9021e+07	4.48879e+07	256030000	96412000	81255000	49644000	111190000	80688000	179900000	88945000	63688000	105910000	54351000	125070000	105490000	70622000	51186000	53999000	62368000	6.42532e+07	229800000	8.207e+07	75972000	154200000	72376000	85080000	54043000
ATG101	ENSG00000123395	63610000	3.50618e+07	56390500	1.85067e+07	4.64027e+07	2.99756e+07	125340000	56115000	41009000	118170000	123910000	44149000	63610000	35354000	108770000	54814000	51203000	4.58023e+07	118570000	84970000	70227000	49087000	57967000	4.94565e+07	39407000	2.53971e+07	43349000	151080000	40190000	94899000	60528000
ATG13	ENSG00000175224	30138000	9.95389e+06	43461000	1.01377e+07	29028500	1.17368e+07	48942000	16961000	24780000	2.29937e+07	41013000	2.59963e+06	30344000	34514000	30138000	54595000	34693000	1.89452e+07	44318000	24129000	42604000	49052000	47178000	34547000	33781000	1.31246e+07	58658000	1.32751e+07	33109000	24948000	14853000
ATG16L1	ENSG00000085978	75510000	3.52559e+07	97110000	2.17359e+07	117592500	48776625	75510000	132380000	48407000	146450000	61518000	36551000	52523000	108240000	118110000	137270000	102590000	3.43238e+07	80846000	102800000	125430000	87403000	91630000	135540000	91792000	33542000	213180000	56248000	141940000	180780000	99645000
ATG2A	ENSG00000110046	2.03377e+07	9.27619e+06	35923500	8.86498e+06	3.20011e+07	1.4108e+07	2.49514e+07	2.03377e+07	8.9718e+06	1.71035e+07	1.86874e+07	4.50747e+07	3.64436e+07	3.07276e+07	1.24747e+07	43555000	2.87631e+07	4.91352e+07	43869000	26579000	1.95763e+07	31284000	40563000	3.79613e+07	2.80738e+07	3.20494e+07	91929000	2.842e+07	46317000	30552000	3.19528e+07
ATG2B	ENSG00000066739	22643000	2.55715e+07	3.77413e+06	1.99792e+06	7.68244e+06	1.41582e+07	12297000	37763000	20207000	31221000	146180000	41766000	22643000	5.29635e+06	14539000	3.68888e+06	3.26475e+06	718177	3.85937e+06	7.45206e+06	7.62933e+06	2.14709e+06	5.91229e+06	402042	7.84774e+06	6.98203e+06	48271000	7.51714e+06	41030000	5079800	13543000
ATG3	ENSG00000144848	252310000	4.83259e+07	1569050000	183687500	313470000	64656875	169170000	268800000	156320000	262180000	307630000	176320000	323040000	242060000	252310000	1754600000	1207000000	1619800000	1888900000	1518300000	1673800000	1311700000	1430600000	298460000	296050000	222590000	432440000	314900000	500600000	320570000	312040000
ATG4B	ENSG00000168397	47801000	1.88501e+07	66282500	1.64096e+07	51656500	1.84525e+07	99140000	31684000	35278000	50434000	1.63372e+07	68528000	23578000	58326000	47801000	62820000	54220000	130850000	80868000	69745000	60101000	55093000	70622000	63118000	33920000	105370000	47184000	80812000	56129000	42629000	38811000
ATG5	ENSG00000057663	89372000	3.02511e+07	130815000	3.77084e+07	175230000	77584750	4.28541e+07	136610000	67338000	156380000	34987000	90351000	113650000	89372000	80395000	176490000	74341000	97061000	216200000	168370000	131160000	99845000	130470000	116530000	71772000	113020000	282800000	117510000	256630000	232950000	267130000
ATG7	ENSG00000197548	364130000	6.38079e+07	1372000000	355145000	139500000	88193750	206740000	329060000	305670000	326550000	432030000	364190000	384120000	561610000	364130000	1205100000	1432000000	2464000000	654540000	1587500000	1312000000	1064900000	1594200000	20834000	10935000	171970000	347100000	34741000	216550000	157720000	121280000
ATG9A	ENSG00000198925	82510000	3.10421e+07	104955000	2.2452e+07	3.87302e+07	2.30459e+07	169560000	100700000	67526000	82510000	62328000	100720000	60871000	161090000	77551000	113470000	72371000	78377000	106250000	51369000	103660000	136540000	116430000	3.96384e+07	34537000	3.7822e+07	35547000	98630000	32887000	98992000	43700000
ATHL1	ENSG00000142102	3.58432e+07	2.05745e+07	4.39248e+07	3.05594e+07	62177000	4.23021e+07	65992000	1.04512e+07	39342000	1.72977e+07	76198000	5.70427e+07	5.22446e+06	2.10848e+07	3.58432e+07	2.57596e+07	9.56386e+06	1.82507e+07	-8.73163e+06	70043000	64738000	62090000	92447000	87159000	49135000	1.58504e+07	177120000	-1.87234e+06	93332000	31300000	75219000
ATIC	ENSG00000138363	6108000000	1.55763e+09	4153950000	645787500	3888000000	2002903125	7844400000	3488800000	4346500000	7353900000	6498900000	4158100000	2736200000	6377800000	6108000000	3881300000	3412300000	2587200000	4648400000	4384200000	5357900000	4580300000	3923700000	3996600000	2074300000	2551300000	6629600000	2936600000	5302900000	3779400000	10089000000
ATL1	ENSG00000198513	17888000	1.19065e+08	8.63708e+06	5.07512e+06	19218500	2.35492e+07	1.0587e+07	363130000	17888000	8.61757e+06	17859000	15858000	20299000	28842000	360020000	1.276e+07	5.71333e+06	1.35804e+06	1.77897e+07	7.15615e+06	4.4592e+06	18620000	10118000	66299000	16736000	1.01624e+07	1.15993e+07	12704000	21701000	27079000	92624000
ATL2	ENSG00000119787	649380000	2.15113e+08	100120500	27201000	156670000	9.55682e+07	1205000000	444630000	649380000	201040000	722880000	450830000	657260000	894100000	463980000	83335000	85241000	115000000	79504000	135120000	121650000	173440000	79522000	25507000	212390000	11926000	114000000	337760000	157530000	340350000	155810000
ATL3	ENSG00000184743	3135100000	9.41647e+08	3735500000	708306250	3407350000	303012500	3226600000	3048000000	3135100000	3590200000	2771000000	2929600000	2788100000	4256800000	7330900000	3415900000	4815000000	3871400000	6216300000	3365200000	3761100000	3709900000	3637500000	3526800000	2894100000	3628700000	3571000000	2984100000	3287900000	2887900000	3751600000
ATM	ENSG00000149311	364670000	8.84059e+07	618560000	1.34681e+08	1117200000	6.43716e+08	246270000	364670000	121170000	385050000	449060000	261600000	501890000	388940000	361950000	444570000	552790000	867440000	925140000	597650000	532140000	639470000	729350000	78171000	552910000	1178000000	3458300000	641160000	1110800000	1123600000	1536400000
ATOX1	ENSG00000177556	108490000	1.27353e+08	280580000	1.96882e+08	4.85704e+07	1.52858e+08	40287000	6.32619e+07	65317000	359860000	108490000	290170000	293240000	379970000	87241000	131990000	3.05567e+07	137850000	103230000	516150000	560960000	478260000	423310000	5.96443e+07	2.51694e+07	2.91481e+07	3.74965e+07	3.58184e+07	573850000	173450000	343360000
ATP11A	ENSG00000068650	41490000	1.12951e+08	134225000	43678250	44651000	1.59888e+07	25569000	245910000	507350000	36665000	24342000	41490000	33665000	133340000	86629000	97771000	88591000	223970000	143670000	114020000	124780000	157510000	239360000	48951000	84738000	2.58764e+07	36614000	45603000	8.8286e+06	63636000	43699000
ATP11B	ENSG00000058063	15575000	1.92872e+07	7.39265e+06	6.90308e+06	77189500	5.27645e+07	7195800	15932000	9.16419e+06	19855000	15575000	9162500	8423700	100770000	35194000	13794000	12323000	6.44139e+06	35376000	6012400	8343900	6056900	2.00085e+06	1.14036e+07	18574000	181380000	184700000	19171000	69535000	84844000	89876000
ATP13A1	ENSG00000105726	1314600000	5.85986e+08	1842250000	459628125	1630450000	4.7432e+08	857490000	2244800000	1142700000	1314600000	1276900000	2360900000	1843700000	2298100000	409580000	2613400000	1800400000	3140700000	1833900000	1771600000	2557100000	1850600000	1692800000	2131300000	1710800000	2084800000	1550100000	2865200000	1366000000	1365100000	750750000
ATP13A3	ENSG00000133657	85352000	4.36033e+07	46829500	2.15209e+07	42728500	2.1317e+07	31266000	32945000	75212000	111870000	85352000	133770000	15342000	127080000	172560000	31527000	39783000	2.46567e+07	87903000	78640000	84966000	48414000	45245000	1.19949e+07	36839000	2.89968e+07	83648000	68677000	28273000	48618000	75697000
ATP1A1	ENSG00000163399	13929000000	4.92198e+09	6525450000	1169937500	9390350000	2848531250	14139000000	14960000000	13444000000	33266000000	7737700000	19222000000	10229000000	13929000000	9599200000	5654900000	5897600000	5483600000	8369400000	9117200000	6367100000	8053200000	6683800000	7515900000	14231000000	11554000000	8170600000	17498000000	7286800000	9693800000	9086900000
ATP1A3	ENSG00000105409	15198000	1.64992e+08	5.39661e+06	1.06556e+06	1.10654e+07	1.43524e+07	14444000	133720000	13018000	41911000	22566000	855950000	15198000	6349200	9267300	5.9975e+06	5.84601e+06	4.73851e+06	1.82551e+06	7.50536e+06	4.70167e+06	5.61261e+06	5.18061e+06	1.70838e+07	1.04718e+07	1.45002e+07	11659000	73993000	3.611e+06	1.06098e+06	2.28872e+06
ATP1B1	ENSG00000143153	1568100000	8.63957e+08	214665000	85098000	645470000	5.52974e+08	1621900000	2416200000	670010000	2960500000	265730000	3311500000	1568100000	608020000	1028200000	189010000	254870000	315240000	85876000	459930000	125240000	240100000	189230000	902780000	857070000	1518800000	132410000	2377700000	309050000	368010000	433870000
ATP1B3	ENSG00000069849	1030500000	2.49063e+08	833275000	161708750	1085450000	243037500	777750000	1082000000	1671300000	958380000	1030500000	1357700000	1481700000	947660000	862760000	782140000	572310000	1094500000	963530000	713630000	1152600000	733290000	884410000	1107500000	2141900000	861010000	1137000000	1065400000	1105500000	901790000	1037900000
ATP2A2	ENSG00000174437	8261100000	2.48624e+09	7677850000	1289225000	6340300000	2544543750	7700400000	20051000000	9188300000	6321600000	7208700000	10053000000	8229600000	10133000000	8261100000	6020100000	8556700000	8876000000	9729100000	6891700000	8464000000	5753700000	6646500000	5434400000	14182000000	7704100000	5432800000	11772000000	5897400000	6602600000	6078000000
ATP2A3	ENSG00000074370	1.04782e+07	1.64279e+08	319015000	340608125	1627900000	1631988125	15389000	847070000	1.04782e+07	6.41789e+06	7287300	31651000	36985000	10462000	4.59279e+06	389270000	259290000	1073000000	1336300000	257060000	368000000	234520000	270030000	872530000	964930000	5610300000	5747400000	1231200000	2881700000	1702400000	1553400000
ATP2B1	ENSG00000070961	857180000	1.39476e+08	319830000	5.28566e+07	262235000	6.23757e+07	1042400000	857180000	708580000	684760000	697780000	867860000	462260000	885320000	951160000	294450000	342460000	282190000	313750000	463610000	220330000	325910000	394190000	1.91204e+08	292980000	223810000	188950000	333270000	231490000	316330000	391880000
ATP2B4	ENSG00000058668	3941300000	1.75439e+09	841635000	1.33386e+08	2831250000	487415625	7192800000	3619900000	7692000000	2477600000	4466700000	7752700000	3579700000	3505500000	3941300000	661550000	700240000	844740000	919600000	1130800000	671990000	1033500000	838530000	820920000	3357500000	2591700000	3042800000	3007100000	2544000000	2655400000	3064000000
ATP2C1	ENSG00000017260	343140000	1.75354e+08	122870000	4.44747e+07	237815000	6.60744e+07	208410000	379050000	317160000	300360000	192540000	343140000	753260000	652670000	648040000	116640000	109590000	210170000	221180000	189270000	101310000	129100000	103330000	379230000	244240000	93952000	84621000	253540000	227240000	257270000	231390000
ATP5A1	ENSG00000152234	57868000000	1.64312e+10	29734500000	2930375000	54849500000	12556781250	61333000000	123650000000	68547000000	31534000000	42326000000	66082000000	49361000000	57868000000	52315000000	27947000000	29534000000	30018000000	39974000000	31089000000	29935000000	25742000000	24350000000	83490000000	66500000000	21206000000	54601000000	56670000000	55098000000	42182000000	46064000000
ATP5B	ENSG00000110955	40415000000	1.65078e+10	35036000000	8844500000	58316000000	20010156250	51655000000	115160000000	56289000000	40415000000	33317000000	57259000000	38633000000	31661000000	39286000000	38931000000	43790000000	31141000000	50347000000	47420000000	30315000000	23648000000	24628000000	113080000000	74800000000	40979000000	38439000000	85190000000	45625000000	54176000000	62456000000
	ENSG00000110955	71060000	2.18189e+07	6.27628e+07	1.474e+07	97956500	3.60974e+07	107010000	96093000	72939000	3.46586e+07	5.01495e+07	121020000	71060000	6.76193e+07	57264000	76205000	7.38521e+07	3.95276e+07	6.34758e+07	110820000	5.3559e+07	6.20497e+07	5.89564e+07	106410000	68519000	3.26175e+07	4.14912e+07	201850000	108800000	90783000	105130000
ATP5C1	ENSG00000165629	13074000000	2.11533e+09	6726750000	1467262500	11695500000	2018156250	8245500000	17043000000	14128000000	9979700000	13118000000	13074000000	12635000000	16735000000	11284000000	6741200000	5530000000	4696900000	10139000000	6712300000	8104100000	7489700000	3894400000	10032000000	14687000000	4088800000	11669000000	11722000000	10673000000	12368000000	12404000000
ATP5D	ENSG00000099624	4060100000	1.22066e+09	2384350000	1.0405e+09	4391250000	1664312500	5429000000	1302100000	6326500000	2687600000	2469200000	4060100000	4948100000	3637400000	4215900000	3952600000	2352500000	623360000	3069400000	3934800000	2416200000	1251000000	901770000	6236200000	6954300000	1294600000	2611300000	4537200000	6062400000	2324400000	4245300000
ATP5E	ENSG00000124172	1486500000	4.5829e+08	857170000	371378750	1808300000	6.58036e+08	1029700000	688550000	2055200000	1893300000	1037700000	1080700000	1486500000	1911500000	2089500000	770310000	371090000	284960000	191950000	946710000	1532400000	1166200000	944030000	1929200000	1882400000	457340000	485880000	941170000	2731500000	1802700000	1813900000
ATP5EP2	ENSG00000180389	1486500000	4.5829e+08	857170000	371378750	1808300000	6.58036e+08	1029700000	688550000	2055200000	1893300000	1037700000	1080700000	1486500000	1911500000	2089500000	770310000	371090000	284960000	191950000	946710000	1532400000	1166200000	944030000	1929200000	1882400000	457340000	485880000	941170000	2731500000	1802700000	1813900000
ATP5F1	ENSG00000116459	18396000000	5932000000	10761500000	1885578125	15978500000	3316437500	23240000000	25955000000	29330000000	12197000000	12247000000	23389000000	10525000000	18396000000	13966000000	12488000000	8482100000	4385200000	11456000000	11420000000	12228000000	10103000000	9682000000	14055000000	25044000000	4204200000	15247000000	15758000000	17809000000	16409000000	16199000000
ATP5H	ENSG00000167863	6518000000	3.15404e+09	4983650000	1829234375	9284950000	1322159375	13539000000	12012000000	11188000000	5753100000	3261700000	9931300000	5529200000	5341200000	6518000000	9630000000	5573900000	3598500000	5074700000	8574300000	4892600000	3143400000	3409300000	10215000000	13243000000	9690200000	8653000000	11284000000	8879700000	8431400000	8146000000
ATP5I	ENSG00000169020	2417500000	1.03593e+09	1720550000	525762500	2872850000	1.08322e+09	1722500000	4149600000	1832600000	1314200000	1510700000	2991700000	2417500000	4384900000	3902800000	1065900000	1503400000	1424200000	1297400000	1937700000	2726100000	2623700000	2209500000	3102400000	2607600000	-1.28977e+09	3446900000	2405800000	4536800000	2643300000	3946600000
ATP5J	ENSG00000154723	108010000	6.28244e+07	4.56377e+07	1.80822e+07	67380000	1.68769e+08	309890000	37153000	184550000	83827000	47776000	108010000	68749000	162420000	128430000	22802000	3.91887e+07	2.66459e+07	59132000	94509000	3.12708e+07	5.20866e+07	58837000	348960000	569340000	61485000	45768000	325740000	55508000	73275000	37162000
ATP5J2	ENSG00000241468	223970000	8.49541e+07	183550000	8.05241e+07	388095000	1.61239e+08	124430000	39382000	422880000	204690000	381830000	268980000	251680000	223970000	204080000	61022000	118090000	1.23854e+07	323280000	162790000	226550000	204310000	244340000	692440000	438490000	2.15786e+07	477680000	125570000	487360000	321210000	337700000
ATP5J2-PTCD1	ENSG00000248919	974160000	2.59425e+08	987150000	261381250	960220000	138445000	974160000	653530000	1111500000	753090000	889980000	1746000000	1147400000	892940000	1427400000	1287700000	657910000	1055900000	320320000	997050000	977250000	1090200000	593790000	891090000	777240000	955280000	965160000	1023500000	843150000	1153600000	1368100000
ATP5L	ENSG00000167283	2518800000	8.41444e+08	1543700000	470878750	3877750000	918496875	2518800000	1842600000	2210800000	2647100000	1889600000	4610100000	3736300000	1355000000	3565300000	1725400000	2032100000	1725300000	1362100000	2479100000	939240000	952880000	940650000	3994100000	3267800000	832980000	3986300000	3769200000	6305600000	3337600000	4139400000
ATP5O	ENSG00000241837	12102000000	7.80981e+09	9420000000	3777400000	12319500000	4684696875	25371000000	33660000000	24950000000	8833500000	8199100000	16454000000	7864900000	12102000000	9469900000	16473000000	11525000000	4466000000	15221000000	11079000000	7761000000	6696400000	5155400000	11633000000	22625000000	4091700000	16791000000	19987000000	13006000000	9884200000	10420000000
ATP5S	ENSG00000125375	399330000	2.83018e+08	277425000	81853125	559715000	2.48054e+08	344830000	725660000	505530000	354170000	399330000	1331600000	364760000	921830000	168820000	279090000	167240000	132760000	275760000	395440000	445540000	338470000	237800000	176580000	241580000	64403000	824820000	622450000	798660000	707270000	496980000
ATP5SL	ENSG00000105341	35239000	2.45359e+07	34558500	8.4456e+06	49508500	2.70286e+07	29358000	101700000	28687000	66192000	35032000	94863000	37583000	35239000	28376000	3.98219e+07	2.60989e+07	2.66387e+07	1.97681e+07	4.38423e+07	5.08273e+07	31769000	37348000	36525000	39926000	-1.37338e+07	105140000	91578000	55988000	43029000	69269000
ATP6AP1	ENSG00000071553	461210000	3.26114e+08	743425000	137348125	550195000	389229375	748220000	406850000	290420000	705850000	321060000	461210000	1769700000	429990000	945380000	820740000	704560000	1124700000	424690000	735320000	896320000	655120000	751530000	276080000	550110000	2267700000	223380000	676180000	550280000	448230000	694300000
ATP6AP2	ENSG00000182220	446170000	3.7397e+08	380875000	9.97559e+07	331530000	91902500	1112100000	446170000	566100000	392550000	296400000	246320000	1107400000	366060000	1461600000	406340000	573750000	190550000	264500000	608220000	366320000	384840000	376910000	223380000	339650000	385670000	129200000	535410000	314930000	323410000	465410000
ATP6V0A1	ENSG00000033627	384960000	1.39021e+08	1347500000	347331250	340700000	162177875	124050000	883840000	384960000	148030000	306130000	312130000	407110000	457100000	387500000	1603100000	1568700000	1626800000	316090000	1196900000	959460000	1045600000	1498100000	443330000	193160000	718660000	13297000	407430000	241650000	450080000	273970000
ATP6V0A2	ENSG00000185344	114240000	2.97649e+07	126070000	40012500	95673500	44671500	145510000	84100000	41396000	66824000	127100000	106560000	144250000	114240000	143870000	102660000	64430000	84100000	211890000	109430000	169130000	142710000	156990000	30194000	52159000	127860000	84827000	197870000	73898000	106520000	166200000
ATP6V0C	ENSG00000185883	369160000	3.18424e+08	1038605000	3.00655e+08	434850000	395102500	369160000	214670000	141400000	280600000	612510000	580860000	921400000	249710000	1468900000	862750000	2230100000	721890000	1114200000	963010000	1232000000	923660000	1213400000	2060800000	353340000	734340000	120830000	207370000	404990000	464710000	512540000
ATP6V0D1	ENSG00000159720	1075600000	3.18312e+08	2519550000	397509375	881335000	318847500	1098900000	1021000000	1109800000	1313400000	701520000	1069400000	2544200000	979570000	1075600000	2950000000	2993500000	2547500000	1923900000	2361200000	3544900000	2249700000	2491600000	1687900000	901180000	1303400000	271960000	933620000	861490000	575860000	566010000
ATP6V0D2	ENSG00000147614	1.52547e+07	3.02038e+07	149835000	6.44315e+07	2.60568e+07	1.53299e+07	1.52547e+07	1.35428e+07	1.32761e+07	61122000	4.07421e+06	47637000	124900000	1.32812e+07	58535000	77409000	339950000	168440000	1.6639e+07	123250000	158140000	141530000	207750000	2.8318e+06	3.53692e+07	1.67445e+07	1.46043e+07	49590000	13809000	41019000	44651000
ATP6V1A	ENSG00000114573	5243000000	2.56021e+09	11640000000	1619821875	2907850000	829793750	2632100000	9651800000	9097400000	3658200000	10777000000	5243000000	7364100000	4027000000	4630400000	10736000000	14455000000	11957000000	14181000000	11289000000	11323000000	8711900000	14141000000	3728900000	2737600000	2309500000	3903700000	3050000000	5120600000	2765700000	1541400000
ATP6V1B1	ENSG00000116039	500350000	7.45802e+08	10538700	7.82404e+06	51882500	1.06903e+08	380190000	431920000	2671300000	500350000	1378200000	902200000	2367400000	234950000	315860000	14084000	2.06076e+06	6.45491e+06	25009000	5638600	17113000	27534000	6993400	5148200	346320000	18828000	68186000	282530000	140490000	14197000	35579000
ATP6V1B2	ENSG00000147416	1952400000	7.63929e+08	6991800000	1652525000	1378400000	558435000	800640000	3841000000	1251500000	1402700000	2644500000	2214100000	1952400000	2754100000	1175100000	7625200000	8288700000	5570600000	12085000000	5339100000	7793800000	5304400000	6358400000	1880400000	879830000	602620000	2280700000	985610000	2547800000	1407600000	1349200000
ATP6V1C1	ENSG00000155097	956520000	2.79099e+08	2029250000	229862500	488480000	111922500	632410000	956520000	1066100000	1026100000	1603100000	948570000	1556200000	570050000	630950000	1900500000	2225900000	1737700000	2348700000	2303800000	1901500000	1656800000	2157000000	645970000	562060000	411900000	346960000	678970000	561490000	415470000	378780000
ATP6V1D	ENSG00000100554	599850000	3.33576e+08	1693750000	252225000	311825000	1.84559e+08	330840000	1296700000	908960000	442440000	1511600000	582180000	639240000	599850000	336690000	2073400000	2106800000	1025400000	1653200000	1817700000	1734300000	1605200000	1430600000	167870000	335920000	51301000	748210000	273900000	697730000	287730000	405270000
ATP6V1E1	ENSG00000131100	1332300000	8.46437e+08	3851250000	1449900000	1089925000	268936250	869350000	2990900000	2580900000	1332300000	3775900000	1305000000	1660800000	1258900000	842150000	6224100000	6406100000	1834900000	6023500000	3465100000	4237400000	2734800000	3351700000	1207800000	1455300000	972050000	1646500000	942370000	1268300000	821900000	690090000
ATP6V1F	ENSG00000128524	231420000	1.82041e+08	490225000	2.06893e+08	335035000	68601875	203150000	150170000	297490000	222620000	231420000	487110000	956050000	181020000	428550000	860390000	446100000	446760000	469530000	840430000	1004200000	428200000	510920000	371640000	344960000	273690000	347020000	325110000	601810000	209920000	322020000
ATP6V1G1	ENSG00000136888	635570000	2.78007e+08	1807400000	7.12587e+08	616015000	237415000	844140000	582310000	1733900000	434400000	988490000	496290000	862900000	573400000	635570000	4188500000	1695000000	658970000	1919800000	2181800000	2540900000	1311700000	1665600000	1054000000	1106500000	311210000	570520000	661510000	748050000	467470000	321540000
ATP6V1H	ENSG00000047249	983470000	3.60964e+08	2280750000	339137500	734970000	1.03792e+08	467450000	1088800000	1258200000	639420000	1447500000	983470000	1472700000	323740000	646120000	2203200000	2682600000	1768900000	2819900000	2358300000	2498800000	1855500000	1818900000	785930000	749250000	1003000000	720690000	569000000	905290000	662360000	681950000
ATP7A	ENSG00000165240	28333000	1.64931e+07	1.29597e+07	7.38046e+06	2.09752e+07	7.14955e+06	24653000	28333000	40486000	18938000	35257000	15346000	25807000	105550000	28806000	6.37058e+06	1.58543e+07	5.78902e+06	10065000	28109000	15957000	24886000	3.53801e+06	1.26763e+07	1.33588e+07	1.73485e+07	14528000	31120000	24602000	28487000	30899000
ATP8A1	ENSG00000124406	1.63081e+07	6.94476e+06	1.63575e+07	3.11948e+07	28758000	1.26511e+08	3.09254e+07	6.3582e+06	1.98587e+07	4.14772e+06	2.46348e+07	1.63081e+07	5.04666e+06	1.65518e+07	1.48178e+07	1.74019e+07	25917000	156790000	5.84453e+06	15313000	13247000	1.90738e+06	1.96664e+07	9.5585e+06	2.59797e+07	609070000	47572000	58206000	16302000	29601000	27915000
ATP8B1	ENSG00000081923	22202000	1.0477e+07	6.73467e+06	4.62799e+06	8.85241e+06	2.96277e+06	22202000	8265400	15348000	27192000	48627000	20722000	1.09057e+07	28571000	42428000	7.58506e+06	5.88429e+06	1.42057e+07	1.97406e+07	8.7294e+06	1.17751e+06	4.86964e+06	2.2443e+06	9.28516e+06	1.66082e+07	1.13974e+07	2.61135e+06	8.10557e+06	8.41966e+06	1.04582e+07	4.9103e+06
ATP9A	ENSG00000054793	104800000	4.32958e+07	4.99706e+07	1.57777e+07	85888000	4.77105e+07	41391000	111130000	226820000	104800000	55148000	125110000	51543000	151180000	76548000	5.96803e+07	3.7317e+06	6.17029e+07	4.04328e+07	4.9673e+07	1.8679e+07	51710000	5.02683e+07	106650000	170070000	3.88896e+07	-3.27104e+07	124920000	4.21211e+07	100060000	71716000
ATP9B	ENSG00000166377	8.40077e+07	4.74948e+07	114660000	3.40734e+07	4.24462e+07	4.29203e+07	6.60297e+07	1.02873e+08	8.40077e+07	208130000	79168000	183410000	6.88469e+07	166000000	72976000	57695000	114580000	1.07807e+08	114740000	183880000	81978000	185640000	134630000	5.30493e+07	7.85363e+06	4.96467e+06	2.68595e+07	127640000	3.1843e+07	68232000	153560000
ATPAF1	ENSG00000123472	668300000	548500000	67143500	3.66095e+07	170195000	9.39719e+07	1519200000	2526700000	668300000	334660000	918760000	784660000	242040000	354770000	140140000	119370000	88827000	517640	54514000	79773000	29563000	99698000	10197000	75565000	348490000	7.50483e+06	226950000	360390000	168520000	171870000	133890000
ATPAF2	ENSG00000171953	349110000	1.17982e+08	138165000	39343000	255760000	5.74485e+07	315180000	636360000	504720000	274810000	166210000	283250000	497780000	427640000	349110000	80326000	80819000	86461000	144440000	131890000	167130000	196340000	186330000	89010000	245060000	1.93423e+08	344250000	257510000	325880000	254010000	310290000
ATR	ENSG00000175054	42219000	5.00735e+07	8.09155e+06	1.99934e+06	1.13684e+07	1.21211e+07	42219000	7362200	35202000	2.24012e+06	74536000	187330000	31146000	51571000	161000000	8.37814e+06	6.56639e+06	1.03799e+07	1.01064e+07	8.3104e+06	3.55232e+06	4.11404e+06	7.87269e+06	8.08807e+06	9.45674e+06	3.90742e+06	13280000	59645000	234029	20277000	18633000
ATRIP	ENSG00000164053	106110000	4.39785e+07	79814000	6.3608e+07	83084000	2.25526e+07	166410000	80399000	106110000	94044000	154110000	47265000	175690000	97975000	200650000	5.76236e+07	80284000	302200000	1.58142e+07	79344000	106710000	2.46489e+07	152810000	4.51003e+07	106230000	8.80546e+07	89557000	2.4151e+07	80247000	85921000	5.64179e+07
ATRN	ENSG00000088812	61111000	1.94987e+07	58211500	1.76768e+07	3.31636e+07	4.14658e+07	48020000	55948000	61111000	86787000	16959000	85183000	82693000	95679000	58465000	38577000	57315000	75681000	25651000	64599000	25666000	59108000	81673000	3.60662e+07	146560000	2.63843e+07	16597000	125100000	19763000	71164000	30261000
ATRX	ENSG00000085224	376470000	1.24721e+08	312470000	5.14472e+07	504390000	181434500	160540000	407370000	119800000	298400000	426060000	444660000	185930000	564080000	376470000	232460000	215020000	313790000	378100000	320440000	314140000	311150000	205830000	51844000	277170000	451270000	814020000	350600000	632860000	577970000	557510000
ATXN10	ENSG00000130638	511810000	1.86204e+08	463995000	1.1619e+08	404090000	75662500	254200000	848660000	511810000	268410000	362250000	709150000	571520000	545050000	155840000	325350000	231530000	469360000	767080000	536690000	583810000	458630000	421740000	427460000	393910000	207370000	414270000	371230000	635910000	359560000	459730000
ATXN2	ENSG00000204842	47475000	2.79293e+07	3.48712e+07	7.77372e+06	2.17328e+07	6.06966e+06	141990000	25408000	47475000	26287000	66242000	28386000	26543000	81858000	49035000	31529000	48618000	3.82135e+07	28317000	20314000	2.62527e+07	39685000	42086000	2.07087e+07	8.30565e+06	2.24597e+07	31703000	1.53839e+07	25774000	21006000	3.40248e+07
ATXN2L	ENSG00000168488	732890000	2.80388e+08	1292550000	170295625	677445000	274423750	643620000	989420000	525680000	860490000	1538900000	271620000	732890000	555150000	1065500000	1272400000	1507900000	829050000	1303800000	1440200000	965840000	1294000000	1291100000	56015000	820640000	72137000	957630000	509980000	639250000	857580000	715640000
ATXN3	ENSG00000066427	47634000	3.22021e+07	40342000	1.67634e+07	48355500	9.27256e+06	18795000	59730000	82966000	2.24802e+07	168310000	57130000	8.7927e+06	3.64219e+07	47634000	56051000	1.7513e+07	38205000	80549000	70600000	38133000	30194000	42479000	55343000	40937000	86511000	50871000	47548000	45743000	42939000	49163000
ATXN7	ENSG00000163635	10532000	5.38903e+06	1.35068e+07	4.23433e+06	1.40444e+07	6.11022e+06	888573	5.56633e+06	8.09468e+06	1.93205e+07	1.2533e+07	2.90449e+06	19357000	14639000	10532000	1.55716e+07	2.01878e+07	2.34419e+07	9.09352e+06	11656000	1.53576e+07	11411000	8.52389e+06	1.26819e+07	2.81472e+07	6.77188e+06	7.42626e+06	15407000	25268000	12186000	18374000
ATXN7L3B	ENSG00000253719	60784000	4.19574e+07	4.63575e+07	1.76449e+07	4.01482e+07	1.99318e+07	248850000	3.81325e+07	48505000	3.06932e+07	70415000	6.19213e+07	60784000	33264000	92108000	3.45115e+07	3.12612e+07	6.78872e+07	2.16979e+07	7.08704e+07	6.54989e+07	3.38303e+07	5.82035e+07	3.15147e+07	7.52587e+06	2.57885e+07	4.87817e+07	6.24363e+07	66199000	8.53183e+06	55398000
AUH	ENSG00000148090	252080000	3.27129e+08	39086000	2.40941e+07	303545000	101748750	252080000	589560000	443710000	1188400000	193150000	1081400000	27888000	210200000	175450000	24733000	34105000	1.42138e+07	44067000	99527000	24038000	70784000	68585000	195480000	248690000	230300000	508380000	522810000	342410000	264680000	379540000
AUP1	ENSG00000115307	385180000	1.30306e+08	208355000	44280000	215150000	77565000	452910000	237620000	423490000	132100000	812830000	222270000	385180000	360030000	434960000	297100000	205390000	202800000	337730000	157290000	218010000	201200000	211320000	368740000	432420000	123230000	178630000	188140000	198550000	231750000	242140000
AURKB	ENSG00000178999	43026000	2.87138e+07	3.39053e+07	1.78847e+07	3.38751e+07	1.70436e+07	111750000	29226000	43026000	1.33535e+07	40445000	36628000	90768000	69012000	91195000	6.48051e+07	4.32395e+07	1.71822e+07	2.28992e+07	4.06153e+07	2.71953e+07	-674356	6.10201e+07	5.73245e+07	2.47219e+07	2.97863e+07	9.07003e+06	72260000	1.32916e+07	45670000	37964000
AVL9	ENSG00000105778	100490000	45224000	147150000	4.90453e+07	75314500	2.83595e+07	94590000	212770000	100490000	85739000	231820000	99945000	41185000	109030000	109300000	172260000	271760000	142140000	44567000	224240000	136520000	152160000	115230000	3.38854e+07	98456000	27399000	125730000	43021000	78977000	99670000	71652000
AZGP1	ENSG00000160862	56966000	2.06415e+07	71913500	7.65454e+07	63316500	56336875	41941000	23485000	56966000	55089000	2.10654e+07	135410000	64339000	64454000	61830000	56893000	66859000	418320000	2.45837e+07	65548000	91266000	76968000	96669000	275560000	67820000	47052000	58813000	51104000	24495000	131730000	71196000
AZU1	ENSG00000172232	164410000	2.73801e+08	2804900000	2955361875	3372650000	12231597500	45321000	130520000	183590000	1194200000	164410000	141060000	13042000	169600000	632090000	3474900000	3144300000	15068000000	5318000000	2232400000	730210000	1824900000	2465500000	1238100000	10276000000	59931000000	1160400000	8569800000	116280000	4238000000	2507300000
B2M	ENSG00000166710	2511700000	2.24911e+09	9298550000	2923950000	7128400000	1253525000	2341500000	785490000	2582600000	8774100000	2511700000	1956100000	8837400000	3726300000	2192000000	3888000000	12226000000	4738600000	10229000000	12366000000	11988000000	8368100000	6422700000	11112000000	6735800000	5929500000	7711200000	7521000000	8787500000	6558700000	5901900000
B3GALT6	ENSG00000176022	1.47813e+07	1.16272e+07	6.45868e+06	7.44483e+06	1.63561e+07	1.52164e+07	23903000	45517000	1.47813e+07	1.28641e+07	11824000	51195000	9721800	14180000	20891000	-7.04052e+06	317754	1.82339e+07	7.3244e+06	1.46296e+07	1.45595e+07	5.59296e+06	-3.6814e+06	22476000	1.74633e+07	1.52489e+07	13434000	85693000	12549000	18720000	13034000
B3GAT3	ENSG00000149541	133280000	3.0763e+07	149580000	34453375	147115000	3.53404e+07	145820000	119060000	213810000	143080000	130500000	207760000	133280000	66932000	126840000	224410000	129130000	89106000	172740000	138830000	160330000	88827000	164040000	223290000	166220000	9.93165e+07	121000000	193170000	134870000	104130000	159360000
B3GLCT	ENSG00000187676	28050000	1.58415e+07	64560500	14306500	58087500	2.92535e+07	10274000	2.41575e+07	45734000	26068000	18805000	28050000	40633000	66072000	61761000	47962000	78946000	33806000	85993000	59437000	58466000	69684000	79500000	-1.90163e+06	36113000	1.05897e+07	77767000	52301000	63874000	87219000	102270000
B3GNT3	ENSG00000179913	41898000	2.78319e+07	1.31551e+07	4.657e+06	1.7589e+07	5.40267e+07	12310000	43484000	61936000	1.37814e+07	32963000	150050000	38599000	67397000	41898000	6.7946e+06	2.22771e+07	1.35104e+07	4.53245e+06	1.95105e+07	1.49545e+07	1.27998e+07	8.86957e+06	1.44366e+07	75346000	8.35779e+06	1.11713e+07	225900000	1.02334e+07	83489000	2.07413e+07
B4GALT1	ENSG00000086062	91717000	4.24284e+07	124380000	1.75489e+07	94783000	3.21753e+07	89493000	132770000	90158000	91717000	63627000	167350000	218100000	137760000	55392000	134800000	114970000	149860000	124950000	147600000	123810000	102430000	78899000	151170000	99535000	72815000	68557000	118020000	90031000	183490000	80325000
B4GALT5	ENSG00000158470	115860000	5.26412e+07	56887000	2.94796e+07	81593000	2.38213e+07	43742000	52945000	160060000	115860000	45742000	117280000	172000000	225360000	63625000	47234000	80523000	-8.76343e+06	104100000	1.87355e+07	55822000	106290000	57952000	104190000	81147000	140550000	7.2591e+07	82039000	34575000	113750000	73037000
BABAM1	ENSG00000105393	155770000	6.20881e+07	108710000	35660875	148565000	3.89414e+07	222310000	138580000	249070000	107690000	155770000	81081000	171020000	117250000	333410000	209080000	171170000	87310000	113370000	99527000	140530000	83327000	104050000	157540000	143720000	6.42203e+07	231390000	86893000	155120000	104370000	153410000
BACH1	ENSG00000156273	1.2618e+07	3.63467e+06	283280000	93167500	7.15727e+06	3.56645e+06	1.2618e+07	1.01485e+07	1.61103e+07	2.03163e+07	6.28753e+06	9.53003e+06	1.67931e+07	1.08299e+07	1.57523e+07	368200000	118460000	421370000	430280000	275380000	291180000	180530000	191320000	4.19716e+06	2.51231e+06	6.77341e+06	1.27946e+07	9980800	9573200	7.54113e+06	-1.53691e+06
BAD	ENSG00000002330	39196000	5.18619e+07	2.41361e+07	9.17485e+06	3.18375e+07	1.95615e+07	39196000	209720000	14406000	4.78253e+06	54736000	32815000	33149000	157620000	56401000	3.94301e+06	1.32961e+07	2.82756e+07	1.83516e+07	2.86475e+07	32915000	39148000	1.99966e+07	2.56221e+07	62371000	46082000	6.04713e+06	74771000	38053000	1.59686e+07	1.71468e+07
BAG1	ENSG00000107262	50488000	1.85007e+07	71306500	18644625	62678000	1.77313e+07	57737000	100820000	40133000	50488000	82319000	47680000	47705000	71661000	17346000	53344000	99836000	78478000	123520000	61438000	64135000	81489000	55249000	66265000	793863	73359000	103100000	55027000	59091000	69027000	54989000
BAG2	ENSG00000112208	152530000	1.53736e+08	45544000	30272625	348695000	1.73467e+08	249920000	152530000	47725000	103050000	251380000	49131000	73491000	682530000	402170000	35896000	40897000	20081000	108770000	77702000	44550000	120050000	46538000	326530000	67349000	6.84254e+06	370860000	196190000	438280000	723380000	441900000
BAG3	ENSG00000151929	124780000	7.12411e+07	40612500	3.31253e+07	29461000	1.43684e+07	129170000	264790000	58755000	181100000	261660000	42371000	41014000	124780000	57664000	25439000	26857000	16063000	9.81998e+06	85442000	54368000	119230000	84141000	7.1636e+06	12203000	1.77465e+07	35583000	50716000	23339000	53109000	35991000
BAG4	ENSG00000156735	11779000	2.63305e+06	1.98701e+07	9.1453e+06	1.16327e+07	5.3107e+06	6.8092e+06	11779000	10025000	1.1984e+07	8.82132e+06	1.45931e+07	8211200	12159000	18478000	29154000	1.60142e+07	11881000	43854000	8.21742e+06	12002000	24543000	23726000	1.01057e+06	1.57066e+07	7.93339e+06	1.11014e+07	-1.84564e+06	13944000	12164000	15562000
BAG5	ENSG00000166170	162820000	8.28993e+07	150835000	29080000	129960000	48227000	215630000	271960000	102400000	162820000	471400000	144360000	117260000	102820000	169180000	168580000	200340000	122600000	179490000	96616000	104720000	151230000	150440000	53430000	113320000	18794000	116780000	164140000	169030000	143140000	211830000
BAG6	ENSG00000204463	727040000	2.25993e+08	594940000	5.13972e+07	477975000	1.55172e+08	727040000	952530000	682240000	333490000	1365500000	226370000	737000000	777210000	574780000	557870000	684440000	593800000	722800000	631840000	567010000	596080000	535470000	45069000	306800000	551880000	682900000	322680000	588690000	507500000	448450000
BAIAP2	ENSG00000175866	1782600000	4.56207e+08	141600000	8.00803e+07	223630000	3.02086e+08	2410100000	1602200000	2152500000	502350000	1789800000	1804100000	1095000000	1782600000	1093900000	157480000	147820000	7.69591e+06	87368000	197620000	75413000	429620000	135380000	119780000	1385100000	19587000	120460000	245770000	439560000	532940000	201490000
BAIAP2L1	ENSG00000006453	208520000	1.36211e+08	1.03018e+07	1.52607e+07	2.62021e+07	8.18051e+06	446220000	208520000	162970000	78924000	433660000	330680000	66245000	398430000	115440000	1.96538e+06	8.20155e+06	3.4026e+07	9.83437e+06	5.79856e+07	4.02847e+06	26536000	1.07693e+07	2.68133e+07	29252000	3.64837e+07	2.55909e+07	24121000	46122000	21422000	2.09297e+06
BAK1	ENSG00000030110	368410000	1.93855e+08	338745000	117055000	410660000	1.98381e+08	405890000	871740000	862350000	385750000	368410000	308840000	275520000	122050000	277290000	661260000	195180000	291650000	466530000	384360000	371700000	154790000	305790000	-2.66467e+07	822800000	347710000	473610000	652680000	269050000	502990000	274920000
BANF1	ENSG00000175334	1468900000	9.60212e+08	975690000	282531250	3132300000	940375000	1468900000	271890000	974530000	3399400000	1044800000	2456500000	2408800000	705480000	3085500000	1031000000	811540000	803270000	706710000	2058900000	969000000	982380000	1215900000	1598200000	5071200000	1684500000	3441800000	3944500000	3523200000	2352200000	2822800000
BANP	ENSG00000172530	35839000	1.40915e+07	2.40204e+07	9.66497e+06	30711000	1.45938e+07	40843000	33766000	35839000	-1.77339e+07	4.72781e+07	34292000	68955000	47940000	28219000	2.6461e+07	3.91623e+06	4.7803e+07	3.32227e+07	1.45639e+07	2.15799e+07	1.67729e+07	2.6666e+07	1.95907e+07	2.30169e+07	7.57581e+06	58341000	44838000	23793000	49919000	37629000
BAP1	ENSG00000163930	18086000	5.94456e+06	1.86779e+07	1.63018e+06	2.16695e+07	8.60423e+06	15500000	18086000	20527000	4.04437e+06	13792000	24088000	21223000	16684000	36798000	2.35205e+07	1.90098e+07	18215000	1.94091e+07	17908000	18346000	20610000	15039000	2.28559e+07	34037000	3.00755e+07	20483000	48632000	18443000	17554000	16793000
BASP1	ENSG00000176788	17706000	7.23697e+07	706650000	1.8673e+08	2.08372e+07	4.70434e+07	5.78384e+06	126290000	13546000	6.12318e+06	21909000	104710000	17706000	296430000	1.28006e+07	587450000	689440000	651090000	1034400000	566570000	723860000	879220000	1212500000	52127000	16742000	136800000	8.26233e+06	151840000	9.47264e+06	6.73934e+06	2.49323e+07
BAX	ENSG00000087088	1262600000	5.99513e+08	3037250000	1157650000	2396750000	1238718750	2346000000	1855000000	2433400000	816110000	801200000	1262600000	1597200000	792010000	547510000	6315700000	3648300000	1562800000	3681900000	2393600000	4304700000	2306800000	2426200000	1801600000	2267200000	1577700000	6522800000	1467700000	4201900000	2987400000	2526300000
BAZ1A	ENSG00000198604	217970000	1.10803e+08	645100000	99740000	377150000	144148750	217970000	155560000	212560000	547050000	395920000	320650000	244180000	42180000	158950000	684360000	493980000	617550000	660120000	693920000	997340000	496210000	630080000	134930000	435230000	199310000	414430000	855920000	448800000	327080000	339870000
BAZ1B	ENSG00000009954	1688000000	5.28533e+08	930055000	93787500	1936900000	642477500	2405000000	1688000000	1208200000	1127000000	2247200000	2778900000	2209300000	1149600000	1526300000	799810000	695110000	961410000	912980000	1050200000	1073700000	947130000	874240000	483880000	2692800000	1718100000	2155700000	3456800000	2174300000	1513700000	1624100000
BAZ2A	ENSG00000076108	161110000	6.27399e+07	3.12493e+07	2.08415e+07	76527000	8.69615e+07	284890000	276270000	136540000	42994000	158000000	161110000	197650000	76777000	209720000	36262000	13543000	2.62367e+07	113550000	50408000	20523000	39017000	22828000	1.93738e+07	440730000	1.79521e+07	87944000	126030000	79538000	73516000	30572000
BAZ2B	ENSG00000123636	54395000	1.55986e+07	1.71998e+07	1.12333e+07	3.09925e+07	3.25997e+07	25436000	69302000	3.51629e+07	4.96686e+07	92368000	76628000	60321000	50675000	54395000	4.74447e+07	2.01091e+07	6.97385e+06	34021000	1.24379e+07	2.75234e+07	1.42905e+07	8.01485e+06	5.05774e+07	3.19889e+07	2.10084e+07	177980000	55354000	2.15633e+07	2.3272e+07	2.99962e+07
BBX	ENSG00000114439	31201000	1.05598e+07	3.09626e+07	1.27644e+07	34395000	8.91157e+06	31201000	24956000	25450000	21345000	31910000	30879000	44149000	37588000	72412000	4.71526e+07	3.36392e+07	8.22006e+06	7.62007e+06	2.9878e+07	1.22121e+07	3.20473e+07	4.01905e+07	2.92681e+07	25334000	3.96586e+06	33517000	39300000	35273000	44756000	39824000
BCAM	ENSG00000187244	8055800000	7.91216e+09	151935000	6.24375e+08	1109800000	4.14446e+09	22250000000	2631700000	21272000000	17886000000	3449300000	20738000000	7826400000	8055800000	608650000	546200000	4585700	127560000	8206800	1796800000	176310000	1822100000	3839200	953570000	13372000000	1187900000	106010000	10651000000	1031700000	2394200000	84191000
BCAP29	ENSG00000075790	203850000	5.91193e+07	358930000	89654375	205130000	56863750	125760000	241860000	223420000	85134000	203850000	132010000	310760000	160830000	248360000	364570000	437140000	390950000	666980000	319240000	210450000	353290000	287920000	169590000	181680000	193360000	269080000	364970000	158140000	281680000	216900000
BCAP31	ENSG00000185825	9070600000	3.24661e+09	8574100000	2700821875	10329400000	1796662500	9044400000	12187000000	8152500000	9070600000	8275500000	8206700000	24302000000	10055000000	11828000000	14835000000	15605000000	8099200000	11633000000	7811800000	8424100000	8253700000	8724100000	14150000000	9097600000	8555600000	9771800000	12956000000	8913700000	12719000000	10887000000
BCAR1	ENSG00000050820	59619000	3.03048e+07	5.45173e+06	3.21135e+06	6.77341e+06	3.49111e+06	81141000	109900000	16803000	75530000	98648000	8241300	26708000	59619000	42649000	4.01399e+06	7.70509e+06	1.13694e+07	3.27098e+06	-1.25436e+06	6.88946e+06	7.52611e+06	1.76862e+06	1.20259e+07	1.58056e+07	7.13798e+06	8.39155e+06	6.40884e+06	-90828.7	5.52273e+06	4.15445e+06
BCAS2	ENSG00000116752	539120000	3.75513e+08	424250000	67694375	915700000	1.95846e+08	628360000	495460000	539120000	494770000	503530000	893550000	1521200000	407840000	1654500000	420150000	306010000	333780000	554820000	469730000	442840000	316500000	428350000	6.28334e+08	931780000	450860000	1185200000	1344100000	857930000	899620000	942430000
BCAS3	ENSG00000141376	17604000	5.21151e+06	28652000	1.6778e+07	17806000	7.91372e+06	18157000	17904000	17069000	32392000	17604000	9.01344e+06	13211000	28631000	15089000	29178000	15233000	67789000	65625000	28126000	25064000	19404000	44168000	9.13819e+06	1.00723e+07	8.66295e+06	42859000	17257000	26706000	18355000	18590000
BCAT1	ENSG00000060982	61970000	1.91056e+09	278470000	173328750	47322500	2.48228e+08	1734600000	61970000	89205000	19231000	1393500000	2704300	5080800	3204500	9769300000	159330000	287190000	232230000	157830000	692740000	302680000	269750000	701350000	56068000	26660000	81499000	53596000	41049000	14846000	6587500	1174800000
BCAT2	ENSG00000105552	599130000	3.48922e+08	406280000	1.14472e+08	854080000	474385000	475950000	1175100000	1126600000	525220000	329250000	1466500000	599130000	697500000	198900000	406840000	268270000	512450000	539770000	683200000	374970000	405720000	215530000	817520000	2105300000	962810000	749290000	2094000000	769960000	882660000	825500000
BCCIP	ENSG00000107949	166700000	6.9401e+07	151390000	34119375	160230000	3.58077e+07	370650000	94935000	131930000	129480000	182380000	166700000	253640000	72207000	231680000	154300000	107430000	257020000	131900000	206530000	154950000	147680000	148480000	8.25195e+07	88357000	116590000	191980000	161130000	179970000	159330000	168650000
BCKDHA	ENSG00000248098	739790000	3.30551e+08	107960000	7.97709e+07	581555000	2.69055e+08	492990000	1569900000	1002600000	739790000	306780000	990200000	503740000	810160000	109150000	91220000	39795000	113560000	346120000	187350000	102360000	236520000	85492000	602510000	935570000	223680000	512030000	1332300000	527040000	909600000	560600000
BCKDHB	ENSG00000083123	374550000	1.69026e+08	2.49296e+07	1.78209e+07	200215000	8.16917e+07	130470000	509710000	199280000	374550000	58736000	447990000	453460000	486530000	60197000	1.79056e+07	2.19679e+07	18830000	-616179	63616000	31599000	70426000	2.78913e+07	90205000	205310000	161300000	240670000	482770000	171520000	293460000	195120000
BCKDK	ENSG00000103507	199520000	1.10757e+08	200210000	2.42678e+07	115220000	1.30132e+08	146200000	571910000	428210000	126880000	195420000	271330000	268050000	134940000	199520000	177930000	208340000	199350000	139660000	241960000	158590000	201770000	201070000	563860000	333300000	100700000	65112000	218140000	79591000	95618000	129740000
BCL10	ENSG00000142867	44373000	1.89135e+07	115685000	20093125	73721000	19211500	77542000	44373000	68525000	72211000	57665000	32856000	37608000	19149000	1.94434e+07	131840000	97090000	118350000	129440000	134390000	89000000	61538000	113020000	68137000	103930000	79993000	102490000	79305000	47564000	39349000	56976000
BCL2L1	ENSG00000171552	222570000	1.50406e+08	8.56995e+07	3.45295e+07	1.63691e+08	3.05413e+07	293780000	269110000	115430000	144810000	86762000	184110000	935320000	222570000	233330000	140870000	5.342e+07	9.91201e+07	72279000	100520000	116770000	5.73541e+07	-2.00909e+06	1.1092e+08	115280000	1.65233e+08	208400000	231580000	181960000	162150000	157210000
BCL2L11	ENSG00000153094	72168000	1.27504e+08	1.96942e+07	6.05178e+06	72028000	4.68922e+07	589080000	16959000	72168000	25519000	73055000	54260000	252320000	32552000	88440000	35145000	5.14711e+06	2.43729e+07	2.14093e+07	1.52267e+07	1.79791e+07	1.57954e+07	2.16354e+07	2.82266e+07	107650000	38487000	122150000	64975000	230320000	79081000	55914000
BCL2L13	ENSG00000099968	364810000	2.62594e+08	792855000	176900000	678025000	160020000	172550000	1153800000	364810000	337520000	988900000	350660000	639180000	537220000	264570000	898570000	773390000	703090000	328360000	931880000	812320000	699230000	1276500000	737950000	669960000	1004800000	892940000	288660000	441150000	641850000	686090000
BCL2L2-PABPN1	ENSG00000258643	1336000000	1.85806e+08	1075400000	161263750	1288850000	211266250	1299300000	1106200000	1336000000	1389100000	1223500000	1788000000	1344800000	665210000	1341000000	1048900000	1525300000	1251300000	1160000000	959780000	1101900000	714510000	1025200000	1409900000	1627700000	1338300000	1048800000	1739400000	927370000	1239400000	1209600000
BCL7C	ENSG00000099385	64325000	1.7131e+07	78079000	2.34832e+07	57917500	5.47929e+07	64325000	40868000	88696000	68956000	71903000	62815000	82643000	1.6973e+07	46194000	94999000	3.88524e+06	98172000	100970000	52807000	63195000	78163000	77995000	1.26204e+07	238330000	33228000	20866000	134250000	87624000	60679000	55156000
BCL9L	ENSG00000186174	50065000	1.32439e+07	2.03007e+07	7.8383e+06	38450500	3.34187e+07	50065000	55261000	26353000	48253000	77887000	36205000	21483000	56430000	58978000	2.13832e+07	1.88214e+07	3.28891e+07	2.61251e+07	2.11411e+07	1.94602e+07	-2.06557e+06	6.86803e+06	8.37786e+06	30521000	1.63905e+07	144100000	38039000	84907000	64187000	38862000
BCLAF1	ENSG00000029363	27431000	1.01232e+07	34625000	1.38632e+07	1.55312e+07	8.74087e+06	52847000	1.29958e+07	1.44397e+07	23033000	27431000	23585000	40499000	39928000	28400000	31292000	1.52286e+07	1.37307e+07	1.76074e+07	37958000	47446000	41548000	61812000	1.65284e+07	14534000	-3.66329e+06	2.16025e+06	37877000	18316000	19867000	9834900
	ENSG00000029363	2252900000	3.48802e+08	1677350000	439962500	2240200000	695588750	1780400000	2749100000	2571500000	2965400000	2252900000	2109200000	2786500000	1937600000	2228900000	1471900000	1868000000	3348600000	2148300000	1826700000	1528000000	1379200000	1377500000	205690000	3573700000	3314000000	1865400000	2431100000	1797400000	2297400000	2183000000
BCR	ENSG00000186716	65700000	7.38729e+07	62617000	10783375	155575000	8.93701e+07	17542000	129270000	33176000	21219000	290030000	153160000	161580000	65700000	31950000	41523000	58354000	57587000	76827000	66880000	68754000	84906000	53636000	4.92223e+06	11045000	2.25281e+07	330670000	176080000	191460000	184160000	135070000
BCS1L	ENSG00000074582	638430000	2.11107e+08	192185000	4.34841e+07	365145000	106005000	642350000	1137900000	752970000	638430000	373770000	749930000	573320000	366890000	113320000	159430000	191820000	293280000	166880000	282420000	174840000	233910000	192550000	470880000	391390000	208710000	198730000	601080000	338900000	406190000	275160000
BDH1	ENSG00000161267	1979100000	1.83123e+09	287080000	99727500	960365000	8.40988e+08	993240000	4208300000	8878400000	1311000000	2084000000	1979100000	613790000	3136100000	742900000	286390000	144060000	392970000	475170000	287770000	182970000	392880000	137550000	1472700000	4525100000	59545000	879130000	1041600000	715410000	1213600000	628300000
BDH2	ENSG00000164039	222780000	1.50882e+08	162845000	3.82984e+07	295350000	173458000	222780000	347270000	99573000	431200000	101240000	123150000	547460000	199490000	493200000	144690000	272380000	116520000	130850000	154970000	189950000	170720000	213430000	496200000	118040000	168780000	731650000	70936000	335630000	255070000	437010000
BECN1	ENSG00000126581	63837000	3.08891e+07	300525000	60586250	140115000	37730750	56284000	41855000	63837000	102710000	41995000	35742000	90030000	90952000	158280000	400000000	391550000	162090000	307420000	256450000	341360000	293630000	243470000	71206000	97441000	171510000	187100000	88157000	168690000	124440000	155790000
BEND3	ENSG00000178409	38655000	9.91669e+06	1.30071e+07	5.14699e+06	15231500	2.09515e+07	25844000	33243000	35016000	23698000	54299000	60535000	45297000	45359000	38655000	1.43641e+07	1.84258e+06	1.01136e+07	8.21971e+06	1.50878e+07	1.16501e+07	2.69106e+07	1.66394e+07	7.594e+06	34840000	5.63534e+06	-9.31971e+06	95166000	19363000	20421000	11100000
BET1	ENSG00000105829	261120000	1.96735e+08	117075000	4.70988e+07	162745000	7.74668e+07	305000000	543732	101350000	261120000	192680000	383810000	841060000	172470000	619670000	100460000	133690000	8.07858e+07	197940000	63244000	84490000	134460000	239680000	188980000	57582000	5.33439e+07	219180000	136510000	374770000	115040000	199280000
BET1L	ENSG00000177951	230550000	1.60204e+08	6.7479e+07	3.27719e+07	138090000	8.24524e+07	230550000	59294000	66152000	237820000	60122000	250840000	629070000	81370000	569120000	5.18403e+07	2.83241e+06	1.2437e+08	1.37254e+07	117910000	8.30674e+07	6.4866e+07	7.0092e+07	138790000	84458000	2.23996e+07	216340000	103570000	322230000	137390000	281090000
BHLHE41	ENSG00000123095	25424000	2.42557e+07	7.85104e+06	2.57999e+06	6.09705e+06	3.81337e+06	20573000	11299000	1.19042e+07	34445000	134650000	41767000	25424000	42331000	6399500	8.92098e+06	8.24132e+06	1.3011e+07	6.68595e+06	7.46076e+06	1.89598e+06	5.03998e+06	1.15493e+07	5.27309e+06	6.9613e+06	5.00314e+06	6.92101e+06	16432000	2.2501e+06	3.34774e+06	1.38247e+07
BICD1	ENSG00000151746	38884000	7.60643e+07	1.01314e+07	2.55652e+06	17097500	8.79356e+06	124900000	29462000	38884000	49828000	394430000	26381000	13011000	38667000	81120000	9.93563e+06	1.02513e+07	1.09844e+07	1.22391e+07	1.28466e+07	3.45083e+06	1.00115e+07	5.00394e+06	-1.33669e+06	10425000	6.15019e+06	27624000	18245000	15950000	27921000	27747000
BICD2	ENSG00000185963	115960000	5.7786e+07	1017170000	123040000	248840000	8.31898e+07	92756000	156540000	131860000	329970000	159820000	40842000	36046000	102050000	115960000	805670000	915760000	1182300000	1074200000	1151400000	925610000	960140000	1183600000	4.03729e+07	237960000	32328000	279430000	259720000	288590000	218010000	265430000
BID	ENSG00000015475	415850000	3.37224e+08	2307800000	751647500	854605000	215573750	339700000	1175800000	885770000	287590000	995650000	960140000	370190000	415850000	193980000	3803100000	2464800000	987520000	3120400000	2666700000	1332000000	1571500000	2150800000	1308100000	615190000	586910000	961000000	486050000	768400000	971230000	940810000
BIN1	ENSG00000136717	293870000	1.71182e+08	318990000	158367500	952280000	236418750	801980000	519660000	73545000	382810000	319500000	245720000	96885000	293870000	86698000	340540000	456220000	297440000	122700000	920910000	235530000	395230000	268470000	773260000	1008900000	285060000	1350400000	895660000	816570000	1161800000	1140800000
BIN2	ENSG00000110934	60733000	8.51769e+06	3814850000	910434375	2554050000	517131250	60733000	53378000	4.10543e+07	50208000	4.96073e+07	6.27504e+07	6.9882e+07	72224000	6.34616e+07	4625700000	3661600000	4346700000	361850000	2908700000	3968100000	3650800000	4125700000	1855700000	2538600000	2194700000	2569500000	1898100000	3051600000	3589500000	3302500000
BIRC2	ENSG00000110330	17511000	3.91548e+06	17842000	5.64167e+06	1.46372e+07	7.18601e+06	21103000	23933000	15635000	17511000	17545000	13856000	12455000	27812000	15835000	1.4092e+07	3.26299e+06	1.56543e+07	2.56297e+07	21530000	19543000	27581000	16141000	1.47105e+07	399204	1.50374e+07	14564000	1.35949e+07	89803.7	2.19191e+07	33893000
BIRC6	ENSG00000115760	364600000	7.81222e+07	364945000	43272500	198145000	102663250	431940000	398680000	326510000	212430000	557930000	364390000	332120000	524280000	364600000	250390000	385890000	318450000	358380000	389030000	301860000	407930000	371510000	14665000	154300000	84359000	475580000	214620000	181670000	298210000	267890000
BLMH	ENSG00000108578	141960000	1.71675e+08	638780000	98048750	546685000	299106250	141960000	264850000	92447000	2.60845e+07	183080000	48400000	118070000	777740000	421240000	562490000	427330000	938480000	534920000	633520000	644040000	657980000	702150000	500860000	463160000	1804900000	673620000	293370000	507500000	585870000	798460000
BLOC1S1	ENSG00000135441	193090000	6.65844e+07	382465000	6.34991e+07	243335000	8.39938e+07	186540000	1.73607e+07	143790000	249880000	155110000	194320000	337710000	193090000	306960000	410130000	392070000	179160000	314170000	411020000	507310000	356310000	372860000	313550000	130520000	1.3443e+08	493870000	175010000	267520000	224850000	261820000
BLOC1S2	ENSG00000196072	118840000	5.31614e+07	168740000	1.08711e+08	117865000	6.09158e+07	247290000	118840000	199800000	152900000	60871000	90306000	77827000	54472000	152470000	482370000	268660000	1.08025e+08	187300000	323290000	150180000	65494000	119950000	4.56882e+07	213210000	8.98561e+07	260910000	108520000	199790000	102140000	127210000
BLOC1S3	ENSG00000189114	105390000	4.55399e+07	181085000	3.28134e+07	108155000	7.58398e+07	121220000	165780000	162820000	177300000	105390000	59017000	42150000	69103000	47149000	253280000	162810000	113700000	179720000	208130000	182450000	121230000	189330000	324700000	181080000	5.84956e+07	213780000	110050000	106260000	4.13974e+07	74106000
BLOC1S4	ENSG00000186222	59578000	2.86446e+07	119925000	3.62955e+07	83826000	5.97744e+07	85337000	110730000	59578000	124430000	7.39534e+06	48864000	62778000	33753000	41924000	134930000	195080000	63820000	208770000	112650000	108400000	98745000	127200000	44134000	6.66823e+06	6.2152e+07	321470000	67892000	99760000	108850000	120600000
BLOC1S5	ENSG00000188428	160010000	4.9872e+07	198905000	7.32541e+07	154455000	3.46277e+07	192650000	160010000	189650000	223640000	166670000	66955000	79794000	108020000	87364000	365680000	185900000	102600000	326780000	211910000	267460000	139950000	178130000	161720000	163730000	6.25928e+07	208050000	116060000	186160000	147190000	119840000
BLOC1S5-TXNDC5	ENSG00000259040	1757600000	9.31695e+08	2342100000	464793750	1536750000	921614375	1340700000	968000000	647310000	4060600000	2558000000	1732600000	3664000000	2421100000	1757600000	2340700000	1617800000	3475600000	3145500000	2381000000	1711200000	2032500000	2343500000	946860000	823610000	4992500000	1009800000	2502600000	1369700000	1703800000	1885700000
	ENSG00000259040	160010000	4.9872e+07	198905000	7.32541e+07	154455000	2.97258e+07	192650000	160010000	189650000	223640000	166670000	66955000	79794000	108020000	87364000	365680000	185900000	102600000	326780000	211910000	267460000	139950000	178130000	161720000	163730000	9.87633e+07	208050000	116060000	186160000	147190000	119840000
BLOC1S6	ENSG00000104164	1.36755e+07	7.94517e+06	23581500	1.59638e+07	1.30356e+07	7.12353e+06	1.42492e+07	29292000	-1.14888e+06	1.55265e+06	1.20084e+07	1.65539e+06	1.36755e+07	2.05998e+07	2.02127e+07	23838000	42006000	3.36079e+06	58317000	23325000	10164000	13095000	46115000	1.32011e+07	18829000	9.09854e+06	12870000	4.76448e+06	6.71987e+06	22255000	32499000
BLVRA	ENSG00000106605	464980000	1.9377e+08	3736650000	949856250	929860000	2.74634e+08	464980000	1061000000	753930000	475900000	751890000	338040000	415970000	431870000	390990000	6506800000	3670300000	4699200000	3803000000	2964400000	4611500000	3013300000	2779700000	893870000	590530000	1350900000	1415200000	473460000	1275200000	965850000	882360000
BLVRB	ENSG00000090013	3059100000	8.47472e+09	15580500000	4030765625	1820250000	2133431250	2502300000	4269500000	2742300000	7297900000	3059100000	1717700000	1832200000	36469000000	19255000000	22479000000	20329000000	7047200000	13744000000	8988700000	15466000000	18659000000	15695000000	1755600000	744100000	1121100000	1884900000	913500000	2294600000	10329000000	3953900000
BMP2K	ENSG00000138756	88809000	1.7359e+07	614635000	104401250	91739000	3.0783e+07	113990000	104740000	125030000	86153000	73105000	88809000	87280000	122330000	71506000	614620000	614650000	589900000	446260000	765580000	379250000	621260000	856520000	5.536e+07	49035000	3.30329e+07	89415000	94063000	131190000	132200000	110530000
BMP7	ENSG00000101144	5.50677e+07	2.29682e+07	88523500	1.78367e+07	4.2288e+07	2.59336e+07	3.49567e+07	73648000	5.50677e+07	4.90125e+07	3.90292e+07	155720000	4.41044e+07	60190000	55322000	82711000	108560000	116620000	99563000	80975000	82176000	94336000	3.05237e+07	-8.65947e+06	6.53404e+07	1.58269e+07	9.11462e+07	80905000	4.75789e+07	3.3337e+07	36997000
BMS1	ENSG00000165733	606930000	3.09045e+08	138095000	37490750	425050000	5.48595e+08	590350000	558300000	1166900000	349620000	606930000	1445100000	1009400000	326690000	827380000	102270000	83984000	143350000	68790000	150840000	132840000	149740000	243880000	4.04245e+07	1768700000	244070000	292250000	1806000000	519740000	350420000	499680000
BNIP1	ENSG00000113734	285520000	9.73563e+07	211020000	63451250	368225000	1.36815e+08	201190000	285520000	353850000	362970000	89182000	245200000	502710000	257050000	431570000	240520000	254170000	195760000	199750000	400160000	222290000	99890000	114130000	1.90301e+07	414260000	98134000	506700000	364910000	425090000	256720000	371540000
BNIP2	ENSG00000140299	22389000	1.46495e+07	150580000	44854875	40580500	7.74652e+07	-505782	23605000	6.23196e+06	53542000	482471	28648000	12084000	43008000	22389000	195440000	93695000	227580000	95016000	103490000	130660000	188180000	170500000	922491	8.67558e+06	390130000	73210000	37161000	39005000	50892000	42156000
BNIP3	ENSG00000176171	81899000	3.13771e+07	40628500	1.35024e+07	35106500	5.35732e+06	86733000	107210000	197500000	77074000	34024000	102660000	68178000	81899000	4.32414e+07	3.00512e+07	35510000	45747000	6.95786e+06	62332000	35155000	61538000	46076000	3.43769e+07	34918000	1.62746e+07	5.19684e+07	3.93594e+07	3.58289e+07	35295000	3.40238e+07
BOD1L1	ENSG00000038219	443590000	2.79963e+08	802330000	134741875	753020000	404280000	641490000	1459700000	258300000	319300000	255510000	862780000	671860000	433460000	443590000	948730000	541660000	803170000	866060000	801490000	1177600000	654470000	749280000	247380000	958900000	182280000	1443800000	900080000	1541600000	574520000	605960000
BOLA2	ENSG00000183336	715690000	6.33617e+08	1138450000	2.02705e+08	957380000	395106250	2814000000	243270000	2128700000	738480000	1017800000	715690000	573180000	675840000	504450000	1518800000	688760000	1280200000	1120000000	778760000	1156900000	1159400000	976350000	578390000	1248100000	625010000	1058600000	574690000	2067700000	856160000	1420700000
BOLA2B	ENSG00000169627	715690000	6.33617e+08	1138450000	2.02705e+08	957380000	395106250	2814000000	243270000	2128700000	738480000	1017800000	715690000	573180000	675840000	504450000	1518800000	688760000	1280200000	1120000000	778760000	1156900000	1159400000	976350000	578390000	1248100000	625010000	1058600000	574690000	2067700000	856160000	1420700000
BOLA3	ENSG00000163170	3.63791e+07	7.21773e+06	2.68393e+07	1.03127e+07	26203000	1.12864e+07	32847000	1.91126e+07	3.63791e+07	3.43302e+07	39689000	59252000	39380000	4.51969e+07	33649000	2.96864e+07	2.56986e+07	2.70249e+07	1.87444e+07	1.29039e+07	3.86676e+07	6.32376e+07	2.66538e+07	3.92025e+07	8.16061e+06	1.97833e+07	35577000	2.06628e+07	58061000	28225000	24181000
BOP1	ENSG00000261236	871370000	3.53642e+08	172480000	6.43817e+07	580020000	4.31007e+08	1247400000	469970000	685660000	402350000	1482200000	1320500000	1244000000	607650000	871370000	228150000	52392000	177990000	308790000	277740000	131470000	166970000	142240000	17037000	1451300000	992170000	563150000	1628300000	460050000	551750000	596890000
BPGM	ENSG00000172331	155620000	1.09299e+08	38262000	1.43336e+07	105565000	6.03006e+07	209780000	284060000	44188000	415540000	1.77149e+07	89907000	147510000	339890000	155620000	57359000	26874000	38899000	36296000	37625000	54206000	80766000	27966000	5.49175e+07	64310000	185260000	247620000	54853000	184170000	110250000	100880000
BPHL	ENSG00000137274	930520000	6.17676e+08	203905000	54063750	376005000	2.95816e+08	678450000	1104500000	2464900000	2717600000	815150000	603930000	1101100000	930520000	397160000	169940000	127100000	143230000	268720000	250430000	228540000	304360000	179270000	9.57171e+07	1670500000	149450000	437890000	364290000	387720000	488990000	310340000
BPI	ENSG00000101425	42201000	7.92473e+07	346645000	1.98283e+09	978310000	3575019375	1.28767e+07	1.894e+07	1.47503e+07	361860000	2.02791e+07	42201000	54331000	54245000	158820000	347130000	410820000	9345500000	230880000	157240000	15161000	460640000	346160000	4186900000	583390000	16288000000	130170000	1303200000	251010000	1097700000	858920000
BPNT1	ENSG00000162813	922280000	2.77253e+08	519275000	9.85991e+07	848810000	151620000	1326600000	775210000	1670000000	1079600000	886970000	842860000	922280000	1511400000	766170000	557650000	257120000	659720000	524240000	531270000	416120000	514310000	368040000	681370000	970630000	1115200000	969950000	485630000	778880000	900340000	797280000
BPTF	ENSG00000171634	551830000	1.68429e+08	243890000	7.30391e+07	573150000	2.30896e+08	625100000	533560000	161780000	318970000	525000000	721440000	551830000	618550000	1072100000	201640000	195210000	186270000	341130000	325120000	443740000	264020000	223760000	26658000	594560000	96011000	732320000	734600000	848700000	476750000	551740000
	ENSG00000171634	7.33662e+06	2.72895e+06	3.13782e+06	3.02956e+06	11294350	3.88281e+06	8095600	4621000	6.27811e+06	3.52773e+06	9764400	7.33662e+06	1.41792e+06	11220000	11020000	2.38375e+06	9.13293e+06	1.26297e+07	2.53706e+06	2.66581e+06	5.27431e+06	1.54982e+06	3.60982e+06	1.41781e+07	5812000	7.57056e+06	16801000	12956000	16637000	6.49438e+06	9632700
BRAF	ENSG00000157764	1.46944e+07	1.03468e+07	7.17173e+06	4.61664e+06	1.71299e+07	8.04818e+06	15572000	19890000	1.08428e+07	7.26286e+06	66334000	1.46944e+07	20459000	14035000	11956000	5.17746e+06	4.12757e+06	7.38941e+06	6.97223e+06	1.85443e+07	1.61519e+07	-815672	7.37124e+06	1.70497e+07	-1.30722e+06	6.56121e+06	28417000	5.26785e+06	1.9472e+07	17210000	21235000
BRAP	ENSG00000089234	40804000	3.02865e+07	87300500	2.16614e+07	35960500	1.54022e+07	88858000	120900000	57213000	38438000	102100000	2.61305e+07	13800000	38463000	40804000	86717000	108550000	64011000	1.03036e+07	86359000	87884000	94687000	105330000	19022000	1.22997e+07	1.68039e+07	66963000	37433000	34488000	49442000	51993000
BRAT1	ENSG00000106009	89748000	7.90689e+07	96920000	31308125	96144500	5.19869e+07	138180000	174720000	43434000	18744000	423610000	98773000	78999000	89748000	75892000	116000000	86277000	22599000	37216000	165180000	102420000	101730000	92110000	55069000	19986000	1.30906e+07	199560000	137440000	149310000	105010000	87279000
BRCC3	ENSG00000185515	470910000	1.09624e+08	387730000	68176875	502175000	1.62057e+08	470910000	484580000	457590000	320810000	659800000	419130000	534080000	313680000	779430000	336700000	384990000	656290000	462430000	384720000	396680000	390470000	371770000	98515000	384900000	475910000	528440000	258970000	775700000	591270000	594600000
BRD1	ENSG00000100425	31414000	2.04461e+07	1.53668e+07	4.77879e+06	71773000	2.96796e+07	28222000	24749000	50763000	8.64103e+06	37998000	116920000	46618000	31414000	21556000	22652000	14175000	2.11872e+07	27226000	11880000	1.31572e+07	1.16974e+07	1.65586e+07	6.45418e+06	101960000	51837000	104880000	107640000	88223000	51652000	55323000
BRD2	ENSG00000204256	182760000	5.24444e+07	84632000	1.98049e+07	196305000	5.90632e+07	185930000	150050000	147610000	215950000	328460000	140880000	272890000	119370000	182760000	84652000	57051000	125370000	67229000	118540000	81370000	107790000	84612000	6.82144e+07	162030000	108530000	270360000	242260000	277070000	207100000	185510000
BRD3	ENSG00000169925	110340000	4.24938e+07	115980000	4.24283e+07	158655000	5.21157e+07	173530000	158900000	143950000	55712000	110340000	84544000	205140000	88869000	82185000	121800000	76137000	237040000	205520000	110160000	109630000	127190000	103910000	7.23672e+06	173380000	62795000	151850000	137670000	200780000	210600000	165460000
BRD4	ENSG00000141867	448250000	1.04638e+08	490250000	86655000	639690000	1.54325e+08	664140000	608160000	390500000	397950000	620840000	531050000	374930000	359150000	448250000	462500000	330380000	632090000	666090000	515920000	335740000	486370000	494130000	6.9323e+07	535090000	674420000	685210000	893810000	604960000	775670000	588350000
BRD7	ENSG00000166164	111310000	70908000	55438500	1.547e+07	108190000	7.77603e+07	227720000	174460000	111310000	59255000	273920000	232670000	85991000	87791000	73672000	58341000	30649000	6.7758e+07	2.07548e+07	64809000	57751000	53126000	30659000	54952000	113520000	2.86598e+07	161330000	413490000	66784000	103480000	112900000
BRD8	ENSG00000112983	51886000	1.12861e+07	45438500	7.23806e+06	57757500	2.10957e+07	51886000	46015000	32159000	33731000	60969000	28969000	60412000	53977000	63120000	45069000	25673000	45808000	28439000	47702000	42285000	51255000	46026000	1.85208e+07	60740000	1.25319e+07	54775000	96143000	49822000	77867000	69665000
BRD9	ENSG00000028310	67534000	3.35022e+07	69163000	2.09708e+07	111715000	5.58805e+07	83834000	52799000	27910000	41733000	153470000	131930000	86413000	40373000	67534000	64449000	36550000	52231000	1.24305e+07	93247000	79876000	80925000	73877000	-1.16654e+07	95323000	2.83687e+07	114550000	269400000	168640000	115360000	108880000
BRE	ENSG00000158019	204680000	4.79227e+07	212400000	37353750	256205000	52494375	190470000	204680000	276290000	147030000	325360000	163340000	229800000	192150000	274860000	269350000	221850000	169750000	263420000	145510000	168130000	202950000	230550000	129280000	235230000	253910000	262550000	111750000	258500000	269560000	283250000
BRF1	ENSG00000185024	6333000	6.07039e+06	8.61748e+06	5.30831e+06	13331200	7.48614e+06	4.79871e+06	82295.3	5.75224e+06	2.7813e+06	16349000	6333000	1.06722e+07	12101000	25846000	5.37024e+06	7.07171e+06	17004000	7.43066e+06	13730000	9804300	6.5394e+06	24969000	4.36968e+06	5.21753e+06	5.11125e+06	19555000	9696400	22862000	24901000	16966000
BRI3BP	ENSG00000184992	667870000	2.33473e+08	1144050000	220701250	778970000	115645000	1164000000	608010000	521160000	276210000	1252200000	667870000	527170000	735470000	819800000	1400300000	769610000	959900000	1481300000	845480000	1208400000	1330300000	1079700000	417920000	1018700000	785410000	933220000	763830000	879460000	745730000	772530000
BRIX1	ENSG00000113460	1674400000	9.61626e+08	273630000	1.64008e+08	984630000	1278831250	2366700000	1674400000	1614100000	761500000	2839300000	4464300000	2994800000	1143400000	901510000	237530000	233810000	33395000	309730000	508040000	221350000	709580000	453520000	96070000	2818000000	499440000	1316200000	5563900000	803430000	1082500000	886760000
BRK1	ENSG00000254999	227100000	1.48519e+08	337675000	105374375	307790000	136293125	118030000	1.12615e+08	197430000	313670000	101610000	302120000	520890000	227100000	671750000	342900000	458580000	389130000	143300000	704720000	312780000	331960000	332450000	265650000	198960000	311520000	463990000	268550000	765620000	451910000	304060000
BRMS1	ENSG00000174744	66918000	3.62796e+07	83156000	22309500	173680000	5.83554e+07	59972000	80292000	66918000	4.33789e+07	48573000	174420000	106440000	56412000	141800000	58043000	40056000	147200000	98639000	84701000	81611000	59125000	86771000	7.84586e+07	219410000	122880000	181560000	305940000	266270000	148210000	165800000
BRMS1L	ENSG00000100916	45971000	1.1181e+07	25330500	2.41741e+07	4.18413e+07	1.3933e+07	43043000	85059000	45971000	62077000	46681000	41647000	57125000	37127000	43110000	20215000	7.38806e+06	3.19167e+07	130800000	30446000	8.83223e+06	30711000	1.25201e+07	1.04187e+07	65812000	3.88376e+07	18341000	57065000	44845000	34966000	46305000
BROX	ENSG00000162819	542730000	1.49879e+08	609020000	178416875	463050000	86095000	799820000	283040000	825060000	395930000	666250000	542730000	619850000	377960000	521540000	793760000	577370000	985470000	969000000	562140000	421930000	475160000	640670000	595540000	494740000	630970000	574140000	337560000	429500000	408210000	431360000
BRPF1	ENSG00000156983	36035000	1.60191e+07	28470000	10408000	98286500	6.32447e+07	36035000	28950000	29021000	31831000	59336000	58709000	85417000	32595000	53038000	20584000	73521000	23839000	23487000	29725000	27215000	33873000	30804000	8.0279e+06	38650000	1.81893e+07	243310000	191560000	97980000	98593000	126760000
BSDC1	ENSG00000160058	144360000	3.58256e+07	104883000	2.85662e+07	80151000	2.63471e+07	170720000	94335000	60642000	144360000	162370000	113880000	177340000	131340000	208190000	60666000	123110000	44284000	58712000	118990000	125610000	109800000	99966000	70398000	31980000	3.506e+07	98473000	118930000	115290000	87912000	72390000
BSG	ENSG00000172270	1419100000	3.15198e+08	1659650000	473600000	1240950000	846438750	1235000000	1419100000	2231300000	1239300000	1581400000	1166300000	483500000	1451600000	1663100000	2431900000	2654100000	2604700000	1366700000	1650200000	1529900000	1550200000	1669100000	1416800000	2936100000	3682600000	783170000	1287300000	588410000	1194600000	1042800000
BST1	ENSG00000109743	4.73608e+06	8.65253e+06	523245000	624311250	29818000	1.60723e+09	14916000	983026	4.73608e+06	9739900	29959000	4664200	3739700	27704000	4485900	522570000	254800000	3222500000	352210000	225580000	889840000	523920000	1010700000	9863700	20661000	7377200000	10178000	75425000	-1.02053e+06	54824000	38975000
BST2	ENSG00000130303	2599100000	1.33768e+09	936055000	326792500	1029450000	9.41897e+08	2615200000	85252000	4885200000	1084200000	1033800000	597260000	3611300000	3333900000	2599100000	1727400000	378640000	414830000	834310000	807880000	1177300000	1107500000	1037800000	1.20834e+08	4497700000	1053000000	397250000	626170000	1005900000	2050400000	1370800000
BTAF1	ENSG00000095564	136980000	7.13203e+07	135050000	34890375	144870000	6.13212e+07	269160000	114010000	136980000	48892000	260530000	217810000	231570000	110140000	91697000	160720000	84933000	86834000	223160000	162550000	148180000	121800000	121920000	1.75475e+07	141150000	3.21428e+07	238610000	222960000	215520000	142710000	147030000
BTD	ENSG00000169814	19625000	4.734e+07	67827000	2.51941e+07	57277500	34501375	4.6471e+06	19625000	68733000	180920000	1.05516e+07	36154000	9843200	120080000	19555000	23750000	90508000	64397000	140750000	67626000	95202000	68028000	51562000	68851000	61580000	212220000	51669000	36365000	36592000	73464000	52975000
BTF3	ENSG00000145741	22820000	2.76288e+08	42805500	2.42139e+08	1.5183e+07	8.65913e+07	231680000	6.9485e+06	76831000	8.35687e+06	1430900000	8983500	17958000	82310000	22820000	62007000	146720000	1.84936e+07	1155000000	1.29934e+07	45570000	40041000	10742000	1.96979e+07	1.26601e+07	7.85622e+06	412530000	1.14419e+07	40444000	6.98354e+06	17706000
	ENSG00000145741	526840000	2.08777e+08	658220000	226595000	4.14305e+08	1.37569e+08	896160000	864040000	428800000	679350000	786870000	217040000	526840000	487150000	259330000	953210000	729320000	257980000	1061300000	773320000	587120000	378160000	481130000	3.9606e+08	328970000	363250000	960390000	349230000	513030000	432550000	529060000
BTF3L4	ENSG00000134717	978240000	3.23599e+08	831580000	294153750	340055000	1.34355e+08	1759400000	839730000	1039900000	978240000	1742900000	641550000	989330000	531330000	735640000	1276500000	1030900000	207010000	1242100000	772060000	891100000	522970000	585330000	332860000	286560000	2.65861e+08	737020000	206130000	505880000	347250000	480170000
BTK	ENSG00000010671	1.81438e+07	1.40302e+07	1724250000	600117500	2.0908e+07	1.50041e+07	1.62339e+07	1.81438e+07	4.6533e+06	2.37724e+07	1.4212e+07	51129000	15456000	2.79246e+07	61886000	2033700000	982120000	1026600000	520340000	2611900000	2499300000	1816800000	1631700000	2.46499e+07	2.2702e+07	1.19153e+07	8.39044e+06	41654000	72529000	15711000	19114000
BTN2A1	ENSG00000112763	35913000	1.14239e+07	1.18166e+07	4.89499e+06	1.79258e+07	4.33224e+06	44528000	41137000	53011000	74722000	35411000	24982000	28623000	26152000	35913000	1.22542e+07	807826	1.38154e+07	7.75955e+06	6.40298e+06	26637000	1.1379e+07	1.28027e+07	21679000	28345000	1.43752e+07	7450300	19025000	1.68265e+07	21016000	16755000
BTN3A3	ENSG00000111801	80420000	6.31275e+07	219895000	108884375	474800000	198790000	127110000	76014000	41342000	219740000	44446000	80420000	256690000	138030000	45575000	181170000	187940000	23523000	56552000	251850000	506720000	257570000	304120000	272760000	371760000	119050000	754940000	336350000	646000000	577840000	711460000
BUB3	ENSG00000154473	1957200000	4.10458e+08	1110200000	179867500	1828350000	423975000	1894200000	1381000000	1957200000	989960000	1279100000	2008600000	2938100000	1978100000	2065100000	1330500000	779440000	1166900000	1501700000	1004600000	1218200000	1053500000	940820000	2020800000	1635900000	2526300000	2509500000	1062200000	2058900000	1481500000	1544100000
BUD13	ENSG00000137656	55014000	2.38953e+07	72116500	13831750	83682500	1.13059e+07	145380000	53736000	46048000	55014000	69022000	38358000	36037000	55595000	89285000	68908000	39593000	67154000	36673000	80445000	75325000	77063000	81211000	83888000	65848000	112540000	68181000	94357000	95724000	82378000	83477000
BUD31	ENSG00000106245	909620000	3.39472e+08	578695000	178957500	929905000	275380000	962300000	209380000	723260000	574570000	2180000000	1148900000	960870000	711100000	909620000	479070000	324410000	437490000	1083000000	697700000	668860000	711600000	488530000	820410000	750290000	361520000	814740000	1336900000	1406100000	1167600000	1039400000
BYSL	ENSG00000112578	422130000	1.31374e+08	83894500	23389750	219590000	163047375	649300000	438310000	380230000	160710000	364910000	666040000	519030000	185870000	422130000	62008000	71168000	42232000	92156000	146470000	75633000	105690000	93843000	134470000	498630000	33512000	244900000	705270000	250200000	194280000	145580000
BZW1	ENSG00000082153	1103000000	3.12389e+08	1394950000	163312500	1193800000	134292500	1322600000	1916200000	791880000	940160000	1578000000	1140800000	731530000	1103000000	717490000	1440800000	1151600000	1352800000	1839700000	1570800000	1247200000	1437100000	1230300000	1172900000	698340000	1363400000	1181000000	1295000000	1206600000	1211400000	1062200000
BZW2	ENSG00000136261	830580000	4.38547e+08	513385000	1.27537e+08	437710000	104401250	649730000	1367100000	830580000	552630000	1735400000	896160000	645940000	715770000	2003100000	536570000	434040000	573320000	830830000	808090000	490200000	430590000	435270000	342010000	315010000	451930000	307160000	656680000	541410000	423490000	572860000
C10orf11	ENSG00000148655	47174000	1.88496e+07	184115000	47466250	2.93583e+07	4.24618e+06	22938000	55465000	41634000	102450000	47386000	72268000	2.12437e+07	47174000	2.5521e+07	239540000	216300000	315950000	169670000	198560000	148690000	157740000	114520000	2.96281e+07	4.13849e+07	2.18017e+07	3.22702e+07	2.84167e+07	2.5259e+07	2.90885e+07	3.40368e+07
C10orf2	ENSG00000107815	15442000	6.27661e+06	7.18938e+06	2.2583e+06	1.00952e+07	8.61785e+06	27402000	15442000	18239000	6.02068e+06	6679900	11917000	29308000	17416000	11846000	4.15435e+06	1.01651e+07	7.97874e+06	3.53428e+06	7.66761e+06	3.82548e+06	6.71114e+06	1.04802e+07	30244000	8.22645e+06	8.58693e+06	7.28256e+06	13371000	9686400	1.05041e+07	34937000
C10orf32	ENSG00000166275	2.22715e+07	1.57292e+07	37950000	2.22504e+07	51058000	2.72013e+07	29156000	2.22715e+07	1.47739e+07	64243000	1.12296e+07	5.63724e+06	22963000	12029000	57225000	1.28836e+06	41962000	1.89275e+07	78956000	80398000	33938000	29017000	58128000	1.62415e+07	9.31032e+06	77172000	-3.70818e+06	64477000	78161000	41236000	60880000
C10orf32-ASMT	ENSG00000270316	22963000	1.74634e+07	37950000	2.11838e+07	51058000	2.48095e+07	29156000	-5.71879e+06	1.1854e+07	64243000	2.39705e+07	394190	22963000	12029000	57225000	-430575	41962000	3.20227e+07	78956000	80398000	33938000	29017000	58128000	1.92477e+07	7.7208e+06	77172000	1.40096e+07	64477000	78161000	41236000	60880000
C10orf35	ENSG00000171224	200720000	9.32501e+07	4.25712e+07	3.43828e+07	9.01781e+07	4.98654e+07	334370000	98886000	203150000	4.0845e+07	64495000	100200000	282070000	200720000	304380000	6.54945e+07	1.27708e+08	6.03926e+07	4.09319e+06	4.84609e+07	3.66815e+07	-2.22567e+06	-1.15561e+07	9.56954e+07	4.19315e+07	1.44664e+08	-8.90919e+06	6.25231e+07	228710000	8.46607e+07	110060000
C10orf54	ENSG00000107738	29184000	2.61113e+07	434990000	2.09011e+08	150760000	3.23529e+08	34686000	12848000	1.58189e+07	69911000	69705000	23070000	99977000	1.10772e+07	29184000	351910000	758560000	918390000	679340000	424120000	215610000	260200000	445860000	125910000	183470000	1614400000	173540000	197100000	77297000	127980000	62576000
C10orf76	ENSG00000120029	192440000	5.5009e+07	476055000	133609375	94425500	7.04543e+07	235570000	237660000	192440000	184920000	275970000	96101000	137670000	54953000	193510000	506170000	652680000	241740000	551380000	602230000	292340000	265860000	445940000	26972000	71301000	31030000	309170000	79281000	166840000	165790000	109570000
C11orf30	ENSG00000158636	110890000	3.65787e+07	112760000	5.51535e+07	97999500	9.24339e+07	174370000	110890000	67652000	1.37382e+07	119720000	155870000	95564000	76854000	126770000	117250000	1.73144e+07	2.13593e+07	167910000	130930000	153000000	108270000	14760000	1.43079e+07	97356000	2.09004e+07	246260000	287000000	250500000	98643000	89098000
C11orf31	ENSG00000211450	526810000	4.0922e+08	803670000	287097500	874275000	565866250	1243400000	136060000	841470000	595790000	1874400000	369030000	472580000	293800000	526810000	1143700000	724100000	253990000	1412300000	883240000	1002100000	617960000	548510000	822280000	787690000	128270000	2093600000	415250000	1785700000	926270000	1590100000
C11orf54	ENSG00000182919	149540000	7.07944e+07	210645000	54542500	193610000	9.41464e+07	180850000	43696000	149540000	236440000	298870000	84816000	127200000	126630000	282780000	223720000	150670000	280570000	306160000	149370000	197570000	182700000	304760000	4.54835e+07	120640000	486630000	233420000	94778000	189090000	198130000	271360000
C11orf58	ENSG00000110696	118790000	1.56879e+08	151530000	7.58257e+07	125550000	104264000	887460000	118790000	171200000	202110000	102170000	30562000	34798000	143820000	35355000	411300000	2.8683e+07	147520000	124780000	151240000	212490000	151820000	223920000	84453000	585920000	143790000	136060000	179410000	115040000	60286000	88137000
C11orf68	ENSG00000175573	164790000	5.77384e+07	166300000	54064375	264075000	79871000	241210000	164790000	152010000	163480000	226680000	171370000	46349000	67282000	303550000	228990000	191670000	91681000	96244000	239960000	221870000	121120000	140930000	304580000	190610000	86762000	223570000	182120000	318210000	387940000	311300000
C11orf73	ENSG00000149196	263430000	9.27375e+07	271300000	80472500	279940000	1.62191e+08	372210000	141800000	432140000	263430000	137230000	152520000	292350000	185460000	350100000	362980000	171180000	90824000	143330000	291550000	336800000	264950000	277650000	119640000	239890000	1.55366e+08	483120000	149860000	630900000	319990000	514850000
C11orf98	ENSG00000278615	189710000	2.12502e+08	166335000	53610250	145500000	8.18257e+07	665380000	332050000	778810000	189710000	146930000	98131000	83903000	433100000	91421000	211870000	145890000	74174000	224230000	62874000	186780000	189680000	100740000	2.55061e+07	331790000	157620000	286700000	177470000	133380000	49112000	90976000
C12orf10	ENSG00000139637	285590000	1.78815e+08	266520000	54175000	307330000	77133750	561700000	191680000	285590000	274740000	135710000	328010000	928640000	238010000	443530000	245240000	161450000	311380000	280770000	361040000	368520000	229350000	252270000	215380000	228110000	381300000	269940000	556180000	342400000	282020000	332640000
C12orf4	ENSG00000047621	37208000	8.00274e+06	47759500	1.13105e+07	28079000	1.66968e+07	30574000	54799000	30311000	42209000	29541000	37208000	55585000	30730000	38785000	53595000	41675000	91587000	42495000	59443000	42924000	40707000	52595000	-174074	2.56969e+06	-3.23323e+06	45628000	28885000	35833000	39084000	27273000
C12orf57	ENSG00000111678	3.39771e+07	1.32712e+07	1.92839e+07	1.21378e+07	1.55248e+07	2.25409e+07	21509000	67542000	5.81954e+07	28839000	2.33731e+07	35224000	19944000	3.39771e+07	45276000	2.30516e+07	-5.24991e+06	1.83596e+07	2.02083e+07	3.68715e+07	9.2018e+06	4.1193e+07	2.17642e+06	1.42126e+07	-588873	1.49557e+06	84318000	57823000	20062000	16837000	1.37503e+07
C14orf1	ENSG00000133935	1016600000	4.89263e+08	264665000	136046500	753935000	237261250	264130000	574370000	1038200000	334020000	2350700000	813630000	1289000000	1683300000	1016600000	77588000	315830000	213500000	701490000	212120000	199940000	386420000	387780000	681940000	905950000	298540000	1029700000	467970000	1300300000	698640000	809230000
C14orf142	ENSG00000170270	1.668e+07	1.53952e+07	1.55955e+07	7.19666e+06	1.75776e+07	1.42384e+07	38024000	1.5004e+07	29073000	76642000	1.09073e+07	6.4518e+06	1.15796e+07	29460000	1.668e+07	20241000	1.99493e+07	5.86223e+06	1.55232e+07	28451000	1.02891e+07	1.56678e+07	-2.31056e+06	1.49203e+07	50208000	2.15685e+07	1.21808e+07	55482000	12992000	7.35914e+06	2.0235e+07
C14orf159	ENSG00000133943	209430000	3.75929e+08	256595000	145995875	303200000	3.15801e+08	93749000	1485300000	17917000	655360000	209430000	670920000	56926000	543020000	8947700	142910000	23839000	208700000	466860000	392520000	396720000	304490000	17174000	1206800000	1.68559e+07	116560000	593830000	671280000	301030000	305370000	11489000
C14orf166	ENSG00000087302	2401200000	6.81617e+08	1584300000	2.25136e+08	2472050000	558775000	1726800000	3280500000	2291900000	2401200000	2062000000	2739200000	3460000000	2013600000	4437800000	1714800000	1658300000	907610000	1885300000	1663100000	1397100000	1510300000	1313500000	2353200000	1632100000	1648000000	4027100000	2173200000	2784700000	2590900000	2874000000
C14orf169	ENSG00000170468	153940000	8.76247e+07	41890000	2.88654e+07	390635000	1.30276e+08	153940000	146600000	148410000	259310000	332860000	286500000	37375000	109900000	308070000	70825000	34862000	2.38067e+07	-64125.9	106520000	27906000	88651000	48918000	418290000	211950000	123610000	675490000	430460000	225950000	362980000	438240000
C14orf2	ENSG00000156411	521520000	2.63453e+08	508405000	2.61473e+08	990705000	4.22718e+08	437980000	300420000	1046500000	735280000	270910000	917040000	483980000	1047000000	521520000	351970000	1.15764e+08	555460000	4.53546e+08	1073300000	959770000	803210000	461350000	8.90642e+07	977410000	1.07305e+08	515840000	1004000000	1501200000	1187900000	1025500000
C15orf38-AP3S2	ENSG00000250021	147260000	3.57178e+07	233900000	75810625	1.20095e+08	1.55565e+07	147260000	203060000	116700000	193800000	111080000	163030000	2.09216e+08	106290000	118410000	212780000	242480000	105180000	163710000	354060000	263170000	225320000	437640000	1.03155e+08	9.20383e+07	1.44714e+08	127260000	1.3413e+08	1.12929e+08	1.07121e+08	1.33591e+08
C15orf48	ENSG00000166920	46806000	1.85999e+08	900680000	935536000	60219500	7.98952e+07	46806000	3.09639e+07	17741000	986900000	27344000	124220000	79691000	190300000	26946000	3023900000	84872000	374160000	227860000	2382800000	1698500000	1427200000	361220000	1.92982e+07	50465000	132490000	7.36577e+06	61016000	323160000	174220000	59423000
C15orf52	ENSG00000188549	191840000	9.87409e+07	1.83352e+07	5.12567e+07	6.44233e+07	5.05289e+07	199750000	240820000	3.90181e+07	191840000	488690000	161520000	359630000	128120000	125030000	1.37702e+07	1.57393e+06	1.78134e+06	-7.41325e+06	203720000	2.29001e+07	76391000	67499000	1.44643e+07	131100000	2.95067e+07	122640000	99340000	21354000	122550000	6.07389e+06
C16orf13	ENSG00000130731	391560000	1.03247e+08	299695000	6.11702e+07	293615000	2.27781e+08	629160000	250100000	396610000	267510000	422580000	584830000	360960000	391560000	225970000	365710000	267310000	56041000	290150000	323960000	362490000	309240000	276090000	135910000	184680000	7.73288e+07	725170000	159700000	767310000	402550000	484840000
C16orf54	ENSG00000185905	2.98593e+07	1.45278e+07	39750500	1.6976e+07	67212500	1.75584e+07	1.41118e+07	2.38002e+07	2.98593e+07	6.40409e+07	809148	3.41856e+07	6.23907e+07	2.55009e+07	3.10272e+07	99589000	39729000	2.3897e+07	1.46288e+07	47430000	39772000	31969000	51625000	5.63923e+07	68508000	35914000	65917000	49402000	124650000	69923000	83481000
C16orf58	ENSG00000140688	449300000	1.70015e+08	84456500	30869000	336625000	8.56066e+07	225990000	492020000	246620000	449300000	79631000	449000000	1016500000	487300000	505560000	55285000	33895000	67973000	33605000	100940000	107220000	117850000	111700000	383670000	343980000	141000000	143990000	377230000	420720000	280050000	329270000
C16orf62	ENSG00000103544	367920000	8.93274e+07	864855000	120630625	285440000	146724250	195770000	528970000	390520000	367920000	353260000	218710000	425090000	446540000	238710000	1040000000	942510000	724520000	1150700000	745470000	735590000	858250000	871460000	36338000	107590000	16638000	471250000	243010000	430890000	327870000	347360000
C16orf91	ENSG00000174109	61659000	3.12348e+07	6.08423e+07	1.71291e+07	66993000	2.11673e+07	150780000	-1.11089e+06	95731000	65555000	1.02672e+08	61659000	47246000	49606000	53740000	7.14339e+07	5.58145e+07	8.06343e+07	5.2612e+07	2.0743e+07	6.58702e+07	2.79472e+07	7.62111e+07	4.8109e+07	116870000	3.17718e+07	69075000	9.72771e+07	76046000	45138000	64911000
C17orf49	ENSG00000258315	370880000	1.46145e+08	1192100000	537647500	774160000	626651000	681850000	478130000	419880000	370880000	311760000	121650000	166530000	414820000	108730000	2430800000	1134900000	634770000	2059300000	1987000000	1203700000	906390000	1180500000	54322000	1501100000	1423900000	1152200000	1845400000	396120000	198690000	260260000
C17orf59	ENSG00000196544	53198000	2.57557e+07	203225000	4.93597e+07	104005000	6.14875e+07	53198000	106880000	74031000	5.28772e+06	80898000	25579000	33775000	30014000	64089000	331010000	175530000	304120000	256070000	198140000	183460000	193390000	208310000	101220000	160520000	324720000	200890000	83087000	95376000	101210000	106790000
C17orf62	ENSG00000178927	848500000	3.87523e+08	2936350000	408025000	2332050000	904235000	255890000	1921300000	446660000	438190000	848500000	764160000	929760000	1130600000	1360000000	3543400000	3030100000	2606700000	2842600000	2323600000	2675500000	3826700000	3312400000	2613000000	1537900000	804120000	4635700000	1783000000	3288300000	2051100000	2873000000
C17orf75	ENSG00000108666	59703000	2.75009e+07	2.91997e+07	1.26446e+07	29468500	1.3916e+07	18026000	81190000	25605000	22173000	59703000	46327000	78244000	83123000	116350000	14701000	2.41916e+07	2.90493e+07	44241000	27592000	52863000	58752000	29350000	1.0258e+07	14580000	5.4937e+06	56540000	23787000	35150000	37796000	35961000
C17orf85	ENSG00000074356	162420000	7.0897e+07	196615000	3.11606e+07	223930000	6.47459e+07	155350000	352510000	297150000	144080000	280290000	196730000	162420000	114880000	129330000	232570000	220920000	228180000	1.48685e+08	176130000	217100000	172600000	152070000	178330000	222530000	120030000	394250000	173040000	278680000	293000000	225330000
C18orf21	ENSG00000141428	67737000	1.52973e+07	2.51806e+07	1.18255e+07	4.24308e+07	1.73169e+07	72869000	46011000	94299000	40262000	85964000	65636000	67737000	68370000	37908000	-3.30801e+06	5.16988e+07	3.47035e+07	2.20742e+07	39330000	2.07389e+07	28287000	1.99098e+07	2.32525e+06	-333993	2.50969e+07	4.23845e+07	50993000	42477000	49521000	44485000
C18orf25	ENSG00000152242	50362000	4.63117e+07	56163500	1.4833e+07	3.83477e+07	1.51252e+07	229180000	50913000	40089000	21744000	123320000	31120000	31795000	69916000	50362000	1.73229e+07	95485000	63038000	62060000	49039000	43994000	60382000	51945000	1.90464e+06	2.68608e+07	2.09185e+07	60645000	46232000	3.04633e+07	47511000	46761000
C18orf32	ENSG00000177576	7724600000	3.14983e+09	4126000000	1590096875	4538650000	1525475000	12573000000	7883000000	10628000000	6216400000	17385000000	5449400000	5726500000	7724600000	5649400000	6387000000	6221900000	3243800000	8720100000	3374300000	3717200000	4075200000	4176800000	1819500000	2433400000	3901000000	8391000000	5006000000	6543400000	4330000000	4747300000
C18orf8	ENSG00000141452	129630000	6.64973e+07	223555000	84380500	347465000	1.8792e+08	239160000	287530000	95643000	142910000	129630000	59013000	61060000	92311000	212450000	341570000	285700000	80186000	422550000	200440000	175570000	246670000	165250000	610800000	175300000	7.71577e+07	725060000	141330000	520060000	342070000	352860000
C19orf43	ENSG00000123144	693340000	4.77649e+08	431870000	157201875	208275000	274795625	2274800000	1268100000	815430000	727230000	693340000	71638000	47772000	643750000	84664000	753760000	440060000	195700000	817350000	423680000	467060000	379630000	291970000	151110000	932190000	571770000	265440000	654170000	83564000	86531000	79085000
C19orf47	ENSG00000160392	37283000	4.53046e+07	1.33229e+07	6.76053e+06	24622000	9.90516e+06	37283000	31252000	1.41999e+07	8.49257e+06	73755000	44138000	11332000	107810000	197590000	1.58176e+07	1.09583e+07	2.18116e+07	7.19232e+06	148252	1.56876e+07	1.59978e+06	2.0666e+07	1.90933e+07	1.43067e+07	1.09757e+07	33467000	21606000	27638000	36311000	47807000
C19orf52	ENSG00000142444	371740000	7.30857e+07	149280000	3.61531e+07	299740000	93190000	371740000	583200000	380700000	396570000	281440000	383870000	308900000	159800000	350730000	129510000	169770000	8.82351e+07	216110000	169050000	172510000	119250000	101220000	381720000	361400000	166500000	573950000	222130000	315550000	214540000	283930000
C19orf53	ENSG00000104979	195130000	1.4803e+08	222305000	7.26443e+07	1.54128e+08	8.48702e+07	378100000	116350000	248690000	195130000	756900000	8.65868e+07	7.42935e+07	264240000	88752000	92148000	211560000	1.27328e+08	233050000	159750000	389290000	242110000	307490000	1.90902e+08	473290000	1.10771e+08	7.82109e+07	1.17354e+08	98554000	205500000	214160000
C19orf66	ENSG00000130813	4.35106e+07	3.3261e+07	78076500	46683750	5.59858e+07	2.15912e+07	199650000	45942000	40809000	40718000	4.35106e+07	31513000	79207000	58255000	41716000	191110000	58531000	48014000	53890000	89252000	193150000	80835000	75318000	5.80275e+07	36005000	4.87323e+07	53944000	43255000	105450000	89396000	87316000
C19orf70	ENSG00000174917	167950000	2.14459e+08	147320000	4.21857e+07	337320000	138706125	167950000	64948000	116610000	467530000	89411000	719600000	446370000	119960000	550720000	185260000	149470000	145170000	88409000	261950000	181980000	108360000	107260000	236950000	121950000	58811000	306190000	476300000	437970000	368450000	550830000
C1GALT1	ENSG00000106392	30264000	8.39247e+06	29534500	7.14715e+06	3.03498e+07	2.44766e+07	17158000	35031000	33764000	1.7035e+07	1.1909e+07	32686000	40495000	30264000	23711000	36305000	2.02038e+07	32086000	44505000	26983000	38924000	26034000	21422000	2.26982e+07	1.94654e+07	134220000	1.55841e+07	32448000	48443000	2.82515e+07	37916000
C1GALT1C1	ENSG00000171155	35118000	1.01105e+07	35397000	9.47472e+06	22369500	1.06037e+07	32558000	44724000	29144000	33582000	48884000	42785000	60495000	35118000	13339000	46639000	20968000	31013000	33981000	47544000	58128000	36813000	30013000	1.45621e+07	30076000	27009000	14813000	53349000	33139000	11638000	17730000
C1QA	ENSG00000173372	215260000	3.01449e+08	1056250000	277675000	4.31552e+07	3.20432e+07	215260000	1503200000	355840000	2.91538e+07	62374000	526350000	56684000	25039000	312710000	1029100000	1389900000	522650000	1083400000	1380300000	1409900000	570300000	920050000	62843000	2.26673e+07	3.93329e+07	4.69774e+07	164070000	84392000	3.91784e+07	2.8891e+07
C1QB	ENSG00000173369	535490000	7.70627e+08	2072000000	815177500	14407000	8.36077e+07	535490000	4216300000	588330000	6.38666e+06	70584000	648070000	88357000	30674000	552120000	2261600000	4867700000	1562700000	2442800000	2320500000	1882400000	853980000	1072100000	84438000	17237000	3.89132e+06	5.56217e+06	287810000	187810000	11577000	3347300
C1QBP	ENSG00000108561	2140800000	6.41114e+08	1682350000	369871875	2529850000	679862500	3538800000	3519300000	2018200000	2521000000	1690900000	2140800000	3112800000	1936500000	1587200000	1328800000	1032500000	2099100000	1052700000	2238700000	1932800000	1719700000	1645000000	1456700000	3091900000	1116800000	2173600000	2775500000	3621300000	2284200000	2981500000
C1QC	ENSG00000159189	310450000	4.84787e+08	2087100000	810933750	6.3598e+07	7.18673e+07	343740000	2521300000	310450000	1.5467e+07	58899000	621100000	90001000	27914000	335000000	1745300000	3064400000	2678700000	2428900000	3664100000	1360900000	916330000	1326100000	2.35674e+07	1.70717e+07	83128000	6.77285e+07	335810000	134230000	9.2803e+06	5.94674e+07
C1R	ENSG00000159403	13687000	9.27412e+07	4.56009e+06	2.00345e+07	25158500	9.31262e+07	24878000	21119000	10124000	11507000	13687000	420930000	140380000	2691600	2.56883e+06	60167000	1.0284e+06	5.2533e+06	3.86689e+06	55611000	2.02462e+06	2.77523e+06	11833000	47059000	4568500	55290000	5242000	450710000	32830000	12454000	17487000
C1S	ENSG00000182326	18576000	7.74671e+07	1.08689e+07	4.19374e+06	30364000	4.46462e+07	1.38084e+07	18576000	32715000	9178600	3.10321e+06	309330000	171080000	19301000	1.60441e+07	1.21304e+07	4.40173e+06	1.11984e+07	1.05393e+07	18155000	1.41279e+07	3.32759e+06	5.12133e+06	37974000	43718000	35827000	5.03328e+06	228920000	11384000	14925000	24901000
C1orf109	ENSG00000116922	2.90862e+07	8.41351e+06	1.36903e+07	9.38614e+06	2.34656e+07	8.65288e+06	51355000	33405000	2.90862e+07	2.75284e+07	50207000	31300000	19239000	21313000	27885000	1.5067e+07	9.32318e+06	4.4167e+07	1.23135e+07	1.07041e+07	2.81455e+07	1.523e+07	4.12144e+06	1.05274e+07	2.17431e+07	4.86267e+07	1.76451e+07	1.4511e+07	32545000	25188000	27290000
C1orf116	ENSG00000182795	92610000	5.53802e+07	8.72888e+06	8.38251e+06	1.39896e+07	3.58315e+07	211140000	92610000	125280000	218520000	52170000	67258000	97060000	43204000	9.9449e+06	5.94234e+06	8.54035e+06	23100000	8.91742e+06	5.33039e+06	1.61178e+07	35990000	7.20234e+06	3.21958e+06	175960000	9.66919e+06	6397900	18310000	4.00164e+06	23981000	19532000
C1orf123	ENSG00000162384	753430000	1.46274e+08	1202250000	226087500	897330000	6.44789e+08	712380000	742000000	939080000	1254900000	626650000	753430000	654580000	922060000	768340000	1305000000	1064600000	641400000	1270700000	1024700000	1497500000	1600000000	1133800000	1.87228e+08	648560000	302070000	2346200000	602830000	1739200000	1146100000	1667500000
C1orf162	ENSG00000143110	5.22358e+07	2.91406e+07	79315000	2.67429e+07	4.43715e+07	2.33674e+07	6.97897e+07	1.41742e+08	-1.39243e+07	3.71324e+07	3.85839e+07	5.22358e+07	5.85142e+07	7.52707e+07	2.2569e+07	133370000	63015000	81340000	151730000	77290000	76318000	51236000	95574000	4.75207e+07	8.63341e+07	6.75286e+07	1.11256e+07	2.26351e+07	4.12223e+07	2.41119e+07	8.36583e+07
C1orf174	ENSG00000198912	19406000	1.19421e+07	34621000	1.81758e+07	1.27702e+07	1.84752e+07	1.65924e+07	64351000	1.45485e+07	9.35064e+06	1.17517e+07	30733000	20365000	31532000	19406000	5.73548e+06	51305000	63740000	4.89561e+06	46881000	1.47384e+07	30196000	39046000	4.50291e+06	8.45548e+06	17085000	7.02312e+06	96519000	18033000	8158300	21170000
C1orf27	ENSG00000157181	286680000	2.09745e+08	257485000	62310000	223925000	57158750	292830000	149370000	121710000	131160000	286680000	314240000	880910000	97370000	730720000	208010000	182680000	456590000	278280000	300270000	236690000	227310000	318030000	237000000	258290000	116390000	145370000	232930000	214920000	199810000	405540000
C1orf35	ENSG00000143793	126910000	5.83017e+07	2.90949e+07	8.44895e+06	68723500	1.98817e+07	305880000	103740000	169450000	43212000	127760000	126910000	53515000	31889000	150750000	2.81389e+07	4.18081e+07	39713000	2.83938e+07	1.94355e+07	5.01449e+07	23557000	29796000	108300000	97549000	51554000	69334000	96934000	38438000	68113000	65128000
C1orf50	ENSG00000164008	29510000	9.16814e+07	3.16561e+07	1.95629e+07	38699000	1.83523e+07	492450000	28681000	14662000	51173000	31115000	1.78023e+07	30282000	23278000	29510000	2.23841e+07	1.0412e+07	1.05732e+07	40928000	76955000	46722000	48491000	1.32233e+07	2.5011e+07	35688000	1.71877e+07	94398000	43597000	41710000	56727000	1.17271e+07
C1orf68	ENSG00000198854	74871000	3.45375e+07	286610000	1.82841e+08	149055000	1.93125e+08	40308000	82734000	4.25266e+07	9.05288e+07	125390000	74871000	4.37801e+06	161950000	63978000	327200000	246020000	132230000	239860000	198920000	581760000	784410000	490550000	846250000	146660000	1.79491e+07	144360000	151450000	114410000	376050000	358600000
C2	ENSG00000166278	11032000	9.65013e+06	69857500	3.76331e+07	6.64799e+06	4.96212e+06	9.91478e+06	11032000	30232000	10514000	18200000	15426000	49408000	11017000	7.49943e+06	53852000	196620000	83248000	21930000	25280000	73242000	66473000	105450000	5.47124e+06	5.52589e+06	6.08014e+06	7.21584e+06	22873000	1.11573e+07	7452700	-8.07544e+06
C20orf27	ENSG00000101220	243460000	9.07227e+07	560670000	196381250	186310000	1.17343e+08	458210000	346730000	331390000	67883000	343150000	233720000	234860000	243460000	150860000	812660000	675200000	489050000	1157000000	368810000	632290000	461630000	386610000	61483000	80847000	217690000	473820000	67556000	408990000	167910000	204710000
C21orf33	ENSG00000160221	6245800000	2.58109e+09	2597050000	1196059375	4468700000	2076921875	4048600000	9322900000	10054000000	11199000000	7162900000	4331100000	1939600000	4474900000	6245800000	2333600000	2860500000	1495000000	4890000000	5786500000	2994000000	2037500000	1299600000	10580000000	6556000000	1282800000	4547300000	6709400000	3918800000	4390100000	3449500000
C21orf59	ENSG00000159079	59001000	1.48968e+07	4.12964e+07	2.70306e+07	6.92628e+07	2.60892e+07	72985000	56350000	111210000	2.81414e+07	63090000	50291000	54968000	59001000	72279000	2.00679e+07	5.94887e+07	8.49614e+07	6.03372e+07	5.12757e+06	2.31041e+07	6.99721e+07	1.02151e+07	1.52571e+08	3.27649e+07	6.9798e+07	6.87276e+07	2.32513e+07	56297000	90876000	74027000
C2CD2L	ENSG00000172375	35799000	1.36617e+07	60674000	18319625	1.8801e+07	1.18873e+07	40386000	25892000	42550000	71149000	48942000	24541000	-4.30483e+06	34273000	35799000	75707000	49082000	115430000	84670000	51758000	65540000	42081000	55808000	-1.17338e+07	2.13474e+06	2.5156e+07	29463000	2.23499e+07	30822000	1.52522e+07	7.34635e+06
C2CD5	ENSG00000111731	96258000	2.25435e+07	130240000	3.74029e+07	116967500	5.69599e+07	43489000	109620000	119990000	115630000	92060000	96258000	77845000	62802000	132000000	208130000	123830000	69323000	129730000	101520000	222980000	139730000	130750000	9.48299e+07	65962000	6.99743e+07	220830000	94855000	222830000	139080000	198560000
C2orf15	ENSG00000241962	146810000	6.63705e+07	90790500	3.94427e+07	2.40892e+07	5.26545e+07	146810000	150520000	178450000	264550000	220110000	29044000	22166000	145630000	53824000	138200000	78511000	71956000	-2.22635e+07	136120000	103070000	131200000	64845000	411513	4.60967e+06	5.01945e+06	2.2496e+07	196900000	2.56825e+07	75616000	99404000
C2orf47	ENSG00000162972	1223400000	2.85858e+08	398605000	97660000	834815000	227087500	1863600000	1223400000	1135200000	1104100000	988050000	1645400000	1691000000	1296000000	794170000	495570000	295450000	246080000	302770000	392440000	495530000	618830000	404770000	518910000	909390000	189050000	576840000	1040700000	943880000	862320000	807310000
C2orf49	ENSG00000135974	141400000	3.59893e+07	70040500	2.4323e+07	52413000	2.09534e+07	180280000	163340000	120480000	79545000	110360000	159380000	141400000	87102000	216850000	59964000	26139000	2.63938e+07	2.68911e+07	81381000	83398000	80117000	86959000	-1.84751e+07	70104000	3.92025e+07	77828000	62651000	50928000	34416000	53898000
C2orf76	ENSG00000186132	31712000	2.03839e+07	4.72705e+07	1.20597e+07	1.16605e+07	3.12899e+07	82825000	2.30517e+07	3.12644e+07	2.80051e+07	78870000	37363000	31712000	66953000	30717000	62898000	4.91879e+07	1.13706e+07	4.95418e+07	63637000	4.26756e+07	3.11426e+07	4.5353e+07	5.0144e+06	-1.11042e+07	1.44629e+07	97886000	5.69551e+07	59471000	6.19618e+06	8.85816e+06
C3	ENSG00000125730	6469200000	5.60756e+09	9842900000	2836100000	5113400000	6399716875	1071900000	1164900000	21022000000	6469200000	2488000000	11895000000	11549000000	11842000000	2414500000	9092800000	10593000000	16485000000	7164000000	13794000000	7246900000	5988500000	11309000000	1602100000	22342000000	14325000000	452020000	13656000000	3357300000	6869500000	3327100000
C3AR1	ENSG00000171860	2.12027e+07	8.59961e+06	52126000	54979125	1.96569e+07	3.21581e+07	1.67962e+07	3.53345e+07	2.14331e+07	3.898e+07	2.94636e+07	2.0607e+07	1.53263e+07	-3.90373e+06	2.12027e+07	93180000	114750000	256500000	29829000	66027000	35509000	18016000	38225000	2.01653e+07	1.91485e+07	165160000	1.58244e+07	2.69027e+07	1.14448e+07	1.11872e+07	2.23881e+07
C3orf17	ENSG00000163608	57949000	3.39639e+07	4.11014e+07	1.50321e+07	5.18863e+07	3.14488e+07	55646000	40771000	85958000	2.7032e+07	105850000	130400000	125310000	57949000	34115000	1.86328e+07	4.74566e+07	-2.96246e+06	5.53505e+07	3.45145e+07	4.84843e+07	3.47463e+07	5.38966e+07	5.03275e+07	-956242	6.96132e+06	61204000	156400000	53445000	69013000	32464000
C3orf38	ENSG00000179021	33280000	1.05877e+07	30337000	8.36733e+06	27185500	9.74782e+06	15023000	33858000	41867000	9.80448e+06	38822000	31049000	61592000	33280000	25898000	25945000	22031000	9.32839e+06	44136000	36001000	34729000	35016000	25639000	1.3664e+07	18742000	1.08995e+07	25346000	38351000	50020000	29025000	29238000
C3orf58	ENSG00000181744	118770000	8.28811e+07	156250000	28749375	97437500	8.04813e+07	90699000	123400000	118770000	35730000	8.56608e+07	446750000	229320000	88145000	154580000	186210000	154260000	234340000	145370000	158240000	192020000	121240000	135180000	85275000	98261000	146770000	49012000	468220000	96614000	89097000	139010000
C4B	ENSG00000224389	1233700000	9.54154e+08	1493000000	444995625	824530000	8.44072e+08	382760000	662360000	3658300000	1257500000	1142100000	1339000000	3731000000	1233700000	523510000	1987800000	1962700000	1276800000	1476800000	2574200000	991490000	873590000	1509200000	790970000	3394000000	2191800000	166980000	1737300000	858090000	658520000	727170000
C4BPA	ENSG00000123838	3302300	5.52623e+07	893565000	815387500	88433000	3.68139e+08	3302300	801776	118130000	1.64996e+06	2.92022e+06	232770000	48875000	49191000	2.34758e+06	1400400000	525850000	1347700000	114330000	4027200000	1015400000	167390000	771730000	5.15588e+06	585070000	126370000	7640300	1491600000	405020000	50496000	19677000
C4orf27	ENSG00000056050	40132000	2.41835e+07	60273000	9.59131e+06	107157500	42914250	122010000	29962000	20809000	67188000	61105000	40132000	39672000	39440000	81595000	64342000	42246000	60041000	67961000	63925000	51014000	60505000	35420000	49864000	84875000	49377000	145560000	84770000	197250000	129440000	139950000
C4orf3	ENSG00000164096	126230000	1.11145e+08	4.7115e+07	2.39432e+07	8.02342e+07	5.32126e+07	1.03398e+08	9.50869e+07	126230000	67899000	8.10421e+07	269600000	355810000	295630000	358160000	5.26511e+06	7.91594e+07	3.16647e+07	5.74137e+07	5.61745e+07	3.80555e+07	6.40153e+07	-9.76797e+06	1.14974e+07	4.55863e+07	8.02318e+07	8.02366e+07	6.261e+07	233430000	174670000	92736000
C5AR1	ENSG00000197405	2.68414e+07	1.8405e+07	455185000	206821250	3.31822e+07	2.3836e+08	756912	3.29052e+07	5.65091e+06	9.18993e+06	4.37757e+07	5.04156e+07	7.12249e+07	2.68414e+07	1.91119e+07	608720000	425560000	1303700000	285920000	487900000	356300000	387630000	484810000	182360000	1.54478e+07	1141000000	3.70355e+07	28468000	2.65255e+07	4.03296e+07	2.9329e+07
C5orf15	ENSG00000113583	35209000	2.63318e+07	8.43996e+06	3.44036e+06	14025000	1.70565e+07	14003000	146270000	41032000	35209000	18634000	30898000	62620000	21582000	36538000	1.35783e+07	1.03656e+07	7.76175e+06	8.27454e+06	567557	1.3197e+07	8.60538e+06	2.06488e+06	38139000	78114000	5.98066e+06	1.02787e+07	25817000	10538000	13605000	14445000
C5orf22	ENSG00000082213	43689000	4.21944e+07	2.40647e+07	9.09484e+06	1.93729e+07	1.2069e+07	160740000	38837000	43689000	19635000	56778000	148300000	76361000	1.73189e+07	24920000	2.36332e+07	-5.28854e+06	43859000	14050000	29987000	24704000	2.44962e+07	2.10392e+07	2.18813e+07	1.21344e+07	1.68646e+07	59854000	1.16943e+07	39238000	16557000	25041000
C5orf24	ENSG00000181904	104400000	5.25793e+07	28846000	2.2759e+07	16793000	5.57128e+07	138480000	158650000	126430000	141930000	104400000	24012000	21982000	35807000	28219000	34439000	9.44982e+06	1.79195e+07	58610000	106210000	27873000	1.08159e+07	29819000	48252000	61139000	1.40166e+07	14421000	274820000	12168000	8.45017e+06	19165000
C5orf51	ENSG00000205765	83184000	4.01635e+07	49521000	7903375	33572000	2.40634e+07	89804000	139090000	93916000	8.23264e+06	127720000	40744000	83184000	37115000	15555000	64498000	51124000	45079000	43090000	50516000	59710000	25926000	48526000	267458	19188000	9.89599e+06	48785000	107830000	43002000	24142000	46384000
C6	ENSG00000039537	1.7477e+07	6.42953e+06	40828000	5.14428e+07	3.34245e+07	7.655e+06	1.6953e+07	3.5281e+07	1.93191e+07	2.79441e+07	3.69625e+06	1.7477e+07	2.33706e+07	1.17957e+07	1.73726e+07	33938000	40302000	41156000	1.06805e+07	110450000	217270000	101460000	40500000	2.77137e+07	62140000	3.25355e+07	3.27459e+07	36829000	34920000	1.43969e+07	34103000
C6orf120	ENSG00000185127	5.17728e+07	2.11427e+07	188130000	4.26486e+07	4.53108e+07	2.39634e+07	39743000	76859000	59722000	7.60229e+07	1.71491e+07	5.17728e+07	118770000	45362000	46121000	198990000	231700000	216160000	238630000	4.60814e+07	159100000	161840000	177270000	5.43986e+07	1.51448e+07	4.95012e+07	4.11204e+07	6.96314e+07	5.73275e+07	-7.1175e+06	1.79452e+06
C6orf132	ENSG00000188112	260300000	2.61629e+08	3.34916e+06	7.84536e+06	40787000	4.53872e+07	205920000	978330000	354070000	45532000	866270000	170970000	260300000	496670000	113760000	1.55938e+06	3.90798e+06	256758	5.37598e+06	1.70763e+06	2.79033e+06	38778000	4.79643e+06	9913100	158430000	6.44981e+06	3883300	23547000	77344000	113090000	58027000
C6orf203	ENSG00000130349	231290000	6.1637e+07	152865000	4.48066e+07	215105000	1.2308e+08	231290000	352520000	177220000	234480000	363030000	180450000	226480000	324280000	197640000	146540000	146340000	212920000	320100000	159190000	128570000	182910000	134640000	2.47371e+07	158190000	3.26169e+07	418450000	378460000	143040000	272020000	274290000
C6orf47	ENSG00000204439	1.73443e+07	7.59591e+06	26342000	7.81234e+06	1.27665e+07	5.64478e+06	9.00557e+06	25879000	6.72825e+06	2.07155e+07	1.69334e+07	1.73443e+07	38576000	19916000	4.43803e+06	44703000	2.48538e+07	4.90076e+06	30979000	1.44963e+07	27139000	25545000	28717000	6.51975e+06	1.66674e+07	1.2907e+07	12626000	1.90871e+07	1.0808e+07	25052000	-1.39852e+06
C6orf89	ENSG00000198663	18092000	7.80582e+06	13089500	4.57256e+06	17685000	1.0917e+07	7.34665e+06	7687700	18251000	29468000	34144000	18092000	24934000	8544700	13105000	14663000	1.5319e+07	27822000	15647000	1.01305e+07	7.34588e+06	7878200	11516000	3.23874e+06	25510000	39062000	7773900	27564000	-2.45029e+06	15804000	19566000
C7	ENSG00000112936	7.53654e+06	2.67809e+06	176725000	1.61188e+08	39895000	3.68755e+07	2.49508e+06	1.40523e+07	7.53654e+06	6.64348e+06	1.06781e+07	9.96165e+06	8.25901e+06	3.96167e+06	5.93633e+06	36751000	405450000	39023000	6.15508e+06	225300000	662080000	210700000	142750000	1.69941e+07	55518000	2.21718e+06	101820000	133150000	55334000	24456000	7150500
C7orf26	ENSG00000146576	35240000	1.33324e+07	3.12759e+07	9.72978e+06	40951500	2.8457e+07	41053000	34706000	35240000	28602000	36547000	88012000	56831000	32531000	28291000	36809000	2.91213e+07	2.22224e+07	-8.82034e+06	33902000	3.34304e+07	28261000	34359000	1.99967e+06	57281000	1.11927e+07	35107000	154080000	48569000	38827000	43076000
C7orf43	ENSG00000146826	19914000	7.06126e+06	17994000	8.10578e+06	23373500	7.31094e+06	27322000	9993000	19914000	4.94944e+06	29049000	10360000	1.7239e+07	23566000	24821000	14110000	25323000	9.7785e+06	33523000	18244000	35625000	1.11135e+07	17744000	9.12418e+06	13335000	1.59123e+07	27949000	24746000	36814000	22001000	29351000
C7orf50	ENSG00000146540	422920000	2.69208e+08	100914500	4.14847e+07	262990000	9.78467e+07	307800000	430390000	758680000	422920000	1383000000	238170000	270250000	265600000	643040000	82003000	58241000	103460000	220460000	168850000	99169000	58642000	102660000	1.13516e+08	359480000	152860000	332180000	480150000	249270000	150100000	276710000
C7orf55	ENSG00000164898	540300000	1.48557e+08	159695000	6.76562e+07	268070000	1.06455e+08	373210000	610570000	595840000	267380000	814280000	246070000	579850000	422700000	540300000	362740000	8.57634e+07	39915000	170720000	98052000	183650000	196540000	148670000	366160000	285260000	7.85264e+07	99820000	166600000	456050000	340000000	250880000
C7orf55-LUC7L2	ENSG00000146963	2385900000	1.20583e+09	1816950000	239653125	2561550000	679287500	5163300000	3002600000	2385900000	2972000000	5933800000	1332700000	2293800000	1380000000	1738200000	2220900000	1551100000	2410900000	1966700000	1797300000	1655000000	1836600000	1601200000	1311500000	3396200000	3090700000	2933600000	3340400000	1955300000	1870300000	2189500000
C8A	ENSG00000157131	2.48163e+07	1.60337e+07	51388500	4.10173e+07	3.42972e+07	3.95821e+07	4.84963e+07	6.45258e+07	1.77836e+07	1.68625e+07	2.48163e+07	2.3732e+07	4.37177e+07	7.768e+06	4.59028e+07	3.16888e+07	59204000	35854000	3.71194e+07	122960000	184680000	56161000	46616000	4.13491e+07	214540000	2.70148e+07	2.96451e+07	1.50459e+07	29108000	5.40402e+07	3.89493e+07
C8B	ENSG00000021852	1.46028e+07	3.27624e+07	269965000	2.99321e+08	1.96025e+07	6.14093e+06	1.46028e+07	-8.36516e+06	1.68401e+07	-1.06174e+07	1.23513e+06	2.96602e+07	4.57257e+06	28800000	171820000	92509000	480680000	60133000	1.66582e+07	206260000	1401200000	459310000	333670000	2.70057e+07	18221000	1.80135e+07	1.52913e+07	26979000	35333000	1.08499e+07	2.0984e+07
C8orf33	ENSG00000182307	127380000	8.45626e+07	46284500	8.01794e+06	55453500	2.33612e+07	348770000	141570000	169190000	79136000	320910000	33630000	68286000	127380000	86143000	4.95392e+07	2.27379e+07	42967000	45585000	57028000	46984000	4.8285e+07	31433000	2.43738e+07	66201000	4.15994e+07	99389000	86583000	44706000	69418000	2.40221e+07
C8orf44-SGK3	ENSG00000270024	1.36646e+07	3.28297e+06	135655000	2.97631e+07	52275000	2.47449e+07	1.36646e+07	13246000	1.88751e+07	13000000	2.10032e+07	1.83297e+07	6.45819e+06	11711000	14016000	96827000	138430000	115010000	146560000	132880000	125880000	182250000	227090000	1.68369e+07	2.25592e+07	1.71823e+07	67474000	38770000	75925000	65780000	84129000
C8orf82	ENSG00000213563	1630200000	7.22529e+08	381745000	1.24007e+08	651655000	334191250	2213300000	568090000	2692200000	3315200000	1896800000	1583000000	715430000	1630200000	834550000	623900000	314330000	217330000	582590000	384930000	378560000	546360000	303530000	347840000	1548200000	568510000	639590000	1112100000	582800000	1160000000	663720000
C9	ENSG00000113600	185930000	1.03655e+08	289535000	428384375	191995000	3.5863e+08	67106000	97391000	538330000	164620000	10273000	261580000	256160000	185930000	187480000	235690000	315070000	82374000	11306000	1277600000	1465300000	264000000	466110000	-2.67424e+06	1053200000	202730000	8.08592e+06	639210000	860260000	181260000	39662000
C9orf114	ENSG00000198917	186350000	5.98292e+07	4.77608e+07	8.96461e+07	165770000	6.32941e+07	165260000	206210000	86166000	300360000	135000000	186350000	192380000	165470000	362590000	1.49923e+07	2.63964e+07	128480000	38531000	4.23027e+07	5.32189e+07	244610000	305910000	132290000	134350000	179440000	102550000	152100000	280000000	202500000	343020000
C9orf142	ENSG00000148362	704980000	4.35779e+08	1008985000	495352500	3397550000	1022962500	2413200000	796790000	704980000	856990000	971140000	383070000	360090000	181180000	256070000	1981600000	628160000	677260000	1789000000	1331300000	1328300000	472290000	689670000	1934000000	3111700000	510780000	3751100000	1938100000	3683400000	3931300000	3738900000
C9orf64	ENSG00000165118	168440000	6.83491e+07	395510000	86711250	268385000	88880625	271810000	199250000	111600000	334130000	139040000	121620000	168440000	128790000	284030000	370180000	358790000	767110000	462390000	423260000	373290000	357870000	417730000	389910000	196770000	66000000	363640000	159660000	361790000	263490000	273280000
C9orf72	ENSG00000147894	72232000	3.19318e+07	348655000	198714375	3.96902e+07	1.44162e+07	169390000	47312000	8.60731e+06	2.39307e+07	72232000	5.02985e+07	87221000	7.81694e+07	78983000	880250000	303200000	383750000	848930000	346960000	350350000	284900000	338950000	1.51119e+07	3.68359e+07	7.59269e+07	3.45721e+07	5.07137e+07	4.25446e+07	2.52406e+07	5.79046e+07
C9orf78	ENSG00000136819	24580000	2.81503e+07	46411000	9.29919e+06	36496500	2.63441e+07	86334000	12664000	1.4615e+07	5.82197e+06	76934000	1.22662e+07	24580000	76347000	44360000	56527000	29856000	52481000	52948000	20549000	42947000	46759000	46063000	1.11707e+07	57008000	1.74682e+07	72796000	116990000	28688000	30231000	42762000
C9orf89	ENSG00000165233	388170000	2.81467e+08	736890000	8.61434e+07	879490000	200871875	56996000	834260000	704820000	621210000	174610000	1136300000	351770000	299340000	388170000	825090000	708870000	545380000	718530000	717640000	1027500000	755250000	766130000	392810000	504270000	804650000	985180000	954330000	1083900000	701600000	979040000
CA2	ENSG00000104267	517390000	6.67085e+08	798980000	2.48827e+08	164335000	9.3904e+07	51527000	111720000	3789100000	769120000	709070000	428450000	517390000	46451000	662140000	911800000	662680000	1132300000	1611400000	857650000	740310000	580070000	597640000	165470000	534750000	81709000	163200000	148810000	225870000	79802000	223760000
CA5B	ENSG00000169239	5.91683e+06	2.54968e+06	1.33184e+07	1.36286e+07	193755000	2.38922e+08	-1.28269e+06	4876000	5.91683e+06	6.77382e+06	14689000	5265000	8.12247e+06	4.67434e+06	6626700	16232000	2.33445e+06	1.04047e+07	52700000	17833000	4.5619e+06	994714	37407000	43834000	72101000	14389000	680580000	111480000	515790000	276030000	643430000
CA8	ENSG00000178538	7617300	1.1398e+08	2.77084e+06	1.9037e+06	5.35221e+06	1.63117e+06	588750000	13002000	4872600	10789000	40506000	6563500	6620500	3.8446e+06	7617300	6.68654e+06	4.56603e+06	2.9724e+06	2.56928e+06	2.54027e+06	137832	6.78609e+06	1.53852e+06	1.17734e+06	5.27312e+06	5.4313e+06	4.31527e+06	5.06092e+06	5.58387e+06	10315000	7.29539e+06
CAAP1	ENSG00000120159	31727000	2.23319e+07	32061500	4730750	3.50355e+07	1.57182e+07	87770000	79321000	23003000	2.43417e+07	61774000	31727000	26695000	32192000	18291000	23308000	33356000	36345000	40567000	30767000	29483000	25808000	36944000	3.5925e+07	55835000	34146000	39006000	95418000	29393000	33381000	30417000
CAB39	ENSG00000135932	605760000	1.60654e+08	2358350000	470375000	1683850000	354784375	785850000	723750000	436590000	657130000	431540000	605760000	418140000	734030000	217650000	2432200000	3439300000	3476400000	2355500000	2219800000	1980100000	1872300000	2361200000	1153100000	1183700000	1862500000	2404200000	1020700000	1643300000	1745800000	1724400000
CABIN1	ENSG00000099991	18156000	2.63582e+07	1.34833e+07	8.65141e+06	19864500	2.26904e+07	7356800	18156000	23713000	7920700	126770000	57272000	29628000	9464300	14154000	3.2145e+06	11330000	1.19016e+07	39967000	15065000	23605000	9710500	22530000	8.86082e+06	45010000	1.33216e+07	21213000	98240000	48934000	18516000	16364000
CACNA2D1	ENSG00000153956	90932000	3.99557e+07	3.68559e+07	1.8599e+07	43905000	4.84161e+07	90932000	4.0243e+07	5.44754e+07	87832000	203450000	72885000	105090000	185780000	102870000	3.56651e+07	-4.01319e+06	7.23513e+07	2.34239e+07	3.80466e+07	1.35059e+06	4.54756e+07	4.14526e+07	2.90582e+07	1.54064e+07	27985000	95619000	208730000	53150000	34660000	101670000
CACTIN	ENSG00000105298	188460000	5.82484e+07	194870000	27390000	270045000	7.02855e+07	157870000	104450000	188460000	288560000	127770000	288860000	212380000	144410000	260380000	192080000	171460000	139020000	222200000	266930000	172290000	197660000	207180000	1.92251e+08	268860000	7.53834e+07	271230000	382610000	213390000	329700000	299020000
CACUL1	ENSG00000151893	21433000	8.94962e+06	1.32444e+07	4.04371e+06	9.88549e+06	3.57212e+06	55461000	10371000	22255000	1.1105e+07	25370000	16493000	28737000	1.66592e+07	21433000	14886000	9.76485e+06	4.32425e+06	22112000	1.18179e+07	9.30524e+06	1.46708e+07	1.58931e+07	10397000	1.0964e+07	1.27968e+06	9697100	4.81349e+06	2.05323e+06	1.05479e+07	1.00739e+07
CACYBP	ENSG00000116161	3214800000	1.49699e+09	3321550000	644087500	2263600000	1245327500	7329000000	2985700000	4782800000	2996900000	6926600000	3004000000	2192600000	4602400000	3214800000	3797200000	3026100000	1412800000	3871600000	2692700000	3617000000	3800100000	2801600000	412560000	1827400000	389820000	5199500000	1649300000	3072600000	3269800000	2699800000
CAD	ENSG00000084774	2106800000	5.83894e+08	945750000	1.39981e+08	1561150000	4.48615e+08	3584800000	1669400000	3227400000	990050000	2106800000	1794700000	1974500000	2482200000	2263500000	928180000	940110000	949200000	1389600000	1024600000	942300000	1215500000	796580000	5.21156e+08	1308900000	707390000	2320400000	1504800000	1796200000	1617500000	1775400000
CADM1	ENSG00000182985	55776000	6.41986e+07	2.20347e+07	2.06682e+07	1.48501e+07	4.38916e+06	116710000	16301000	19889000	259360000	173910000	95765000	40213000	24991000	55776000	5.34631e+06	1.29441e+07	48781000	2.17763e+07	94581000	38979000	22293000	21081000	5.93892e+06	1.48663e+07	7.85908e+06	2.0974e+07	1.83552e+07	9.11527e+06	15977000	14834000
CALB2	ENSG00000172137	5426200	4.76511e+07	12989000	1.22607e+07	11646900	3.99736e+08	434012	95355000	8514200	157340000	-374171	3.13089e+06	2.65711e+06	5426200	78844000	13870000	12108000	1.58652e+06	17193000	3.80971e+06	4.65809e+06	24038000	58857000	35381000	4.28412e+06	1734500000	5316800	1.75376e+06	17977000	2704500	419900000
CALCOCO1	ENSG00000012822	27186000	3.14102e+07	99338500	30214375	2.66014e+07	1.94049e+07	11378000	47584000	13967000	139370000	23508000	72071000	27186000	25831000	75305000	104750000	161380000	76290000	29162000	162670000	88251000	97877000	100800000	3.75165e+06	12509000	2.20608e+07	21409000	97297000	40576000	31142000	40842000
CALCOCO2	ENSG00000136436	4.53161e+07	2.28344e+07	133530000	28744125	53294500	1.4374e+07	4.53161e+07	60419000	-6.34008e+06	3.49128e+07	28150000	37615000	55688000	54565000	126010000	146110000	121320000	160100000	145740000	100350000	170050000	102170000	68207000	4.01309e+07	32643000	90721000	54451000	66317000	63356000	34941000	52138000
CALHM2	ENSG00000138172	49295000	2.62682e+07	81785500	11613375	54683000	1.71291e+07	56411000	1.60196e+07	26042000	49295000	138840000	71897000	62376000	2.98934e+07	24690000	77317000	99678000	86254000	74917000	117460000	87813000	70285000	75779000	-3.17221e+06	44662000	69458000	51244000	58122000	73325000	37639000	62443000
CALM1	ENSG00000198668	7847400000	4.56987e+09	6201900000	6840712500	9068750000	3666100000	19996000000	3700100000	13460000000	11955000000	8133800000	2722500000	2977400000	3747500000	7847400000	26269000000	11348000000	6953100000	5450700000	20253000000	2937800000	3424200000	4716600000	13889000000	16623000000	6606900000	11319000000	12528000000	6165900000	6818500000	5438900000
CALM2	ENSG00000143933	7847400000	4.56987e+09	6201900000	6840712500	9068750000	3666100000	19996000000	3700100000	13460000000	11955000000	8133800000	2722500000	2977400000	3747500000	7847400000	26269000000	11348000000	6953100000	5450700000	20253000000	2937800000	3424200000	4716600000	13889000000	16623000000	6606900000	11319000000	12528000000	6165900000	6818500000	5438900000
CALM3	ENSG00000160014	7847400000	4.56987e+09	6201900000	6840712500	9068750000	3666100000	19996000000	3700100000	13460000000	11955000000	8133800000	2722500000	2977400000	3747500000	7847400000	26269000000	11348000000	6953100000	5450700000	20253000000	2937800000	3424200000	4716600000	13889000000	16623000000	6606900000	11319000000	12528000000	6165900000	6818500000	5438900000
CALML5	ENSG00000178372	56837000	2.55357e+08	59688500	5.91126e+07	181895000	1.56802e+08	481210000	30415000	169950000	36934000	56837000	14294000	263370000	42814000	1154700000	309510000	18852000	1.59331e+07	94144000	41727000	74284000	45093000	92200000	244650000	100070000	111620000	195150000	1.48822e+07	168640000	358420000	754680000
CALR	ENSG00000179218	39256000000	1.11339e+10	52533500000	11096687500	49821500000	20521125000	36121000000	25803000000	44765000000	39256000000	17283000000	41974000000	45643000000	33233000000	79159000000	54144000000	73589000000	77232000000	30446000000	50497000000	50617000000	50923000000	62174000000	42925000000	80372000000	77538000000	16243000000	65100000000	26262000000	30129000000	56718000000
CALR3	ENSG00000269058	12047000	5.27422e+07	19489500	4.26126e+07	33358000	5.46423e+07	12047000	34955000	2.06571e+06	9.73922e+06	5332600	82824000	94571000	1.00709e+07	215720000	22842000	24830000	520612	7.15339e+06	156010000	97169000	6.253e+06	16137000	5.67711e+06	10725000	4.58092e+06	8.44264e+06	174360000	97601000	55991000	129000000
CALU	ENSG00000128595	2818400000	9.53378e+08	1606150000	400356250	1817800000	945705625	4341700000	2354900000	2633300000	2818400000	2038200000	2031400000	4583700000	2846400000	4871200000	1483600000	1946700000	2516600000	1067100000	2370800000	1490500000	1356700000	1721800000	1908300000	3145800000	1727300000	494740000	3868900000	1249200000	1456100000	3139200000
	ENSG00000128595	80146000	3.06939e+07	5.04043e+07	2.13559e+07	46199000	1.8961e+07	80146000	84107000	69453000	4.14976e+07	98132000	26350000	136400000	58464000	150710000	2.238e+07	131340000	6.23986e+07	5.04996e+07	50309000	3.60743e+07	56619000	3.02041e+07	53755000	77124000	2.26598e+07	1.38034e+07	44150000	37766000	48248000	90448000
CAMK1	ENSG00000134072	56355000	4.8351e+07	361735000	116293750	99012500	3.7633e+07	100050000	56355000	4.57021e+06	158560000	2.27855e+07	43622000	171480000	75325000	1.48822e+07	536510000	294210000	332720000	317700000	616390000	547930000	390750000	258870000	1.95571e+07	17777000	103780000	94245000	91070000	182090000	114350000	120960000
CAMK1D	ENSG00000183049	35044000	4.06699e+07	82046000	1.64228e+07	68068500	30540375	2.74013e+07	26990000	1.89792e+07	53279000	4.94495e+07	35044000	197630000	102110000	1.43816e+07	82990000	85411000	81102000	53890000	134770000	76126000	96470000	58467000	75100000	61037000	153550000	102810000	41739000	50262000	100940000	41598000
CAMK2D	ENSG00000145349	370380000	1.58191e+08	849890000	2.88772e+08	759260000	247098750	449390000	680250000	34286000	662590000	174770000	331690000	427620000	262000000	370380000	792110000	492550000	1303800000	1647200000	1038400000	687650000	907670000	688790000	628570000	371180000	1338600000	979300000	568120000	969880000	630820000	887700000
CAMK2G	ENSG00000148660	161160000	4.06957e+07	157440000	33041250	224085000	7.42479e+07	208180000	161160000	143120000	216790000	162750000	251860000	135210000	120520000	81508000	159310000	116760000	226320000	211700000	155570000	166750000	117990000	109430000	176420000	92009000	244740000	422680000	201490000	358620000	221030000	227140000
CAMK4	ENSG00000152495	5.90674e+07	2.03926e+07	3.7008e+07	1.63147e+07	377250000	287630500	5.90674e+07	6.36256e+07	3.21081e+07	2.34401e+07	7.18752e+07	5.98507e+07	1.31796e+07	4.45313e+07	9.36306e+07	2.32607e+07	4.49659e+07	4.93619e+06	3.16894e+07	1.31987e+07	6.61165e+07	5.01932e+07	4.23267e+07	233270000	182160000	38676000	1173800000	236970000	732060000	517530000	568730000
CAMLG	ENSG00000164615	147700000	7.68074e+07	52802000	1.64869e+07	78534500	4.00449e+07	132240000	283920000	156750000	1.1803e+07	285240000	57002000	236450000	76530000	147700000	42111000	45544000	43469000	60060000	61464000	1.00044e+07	73552000	77948000	73824000	200180000	1.17805e+07	16025000	83245000	46911000	93511000	91964000
CAMP	ENSG00000164047	106990000	3.22788e+08	820605000	1016998625	3753950000	10825749375	34686000	20638000	63226000	1571700000	259470000	163710000	106990000	4.17198e+07	493130000	1059400000	808210000	5346000000	833000000	653260000	52922000	1352000000	415230000	5258400000	3133200000	52581000000	1382000000	4530900000	262020000	4374700000	2701800000
CAMSAP3	ENSG00000076826	79497000	1.33941e+08	4.32232e+06	2.07798e+06	5.44979e+06	1.57509e+07	424860000	52098000	46151000	60993000	502570000	79497000	78232000	182420000	94529000	3.56388e+06	8.346e+06	314012	2.2875e+06	2.69063e+06	5.08076e+06	5984200	6.06887e+06	5.51381e+06	12019000	5.23905e+06	4995500	5.38576e+06	74594000	21217000	2.26482e+06
CAND1	ENSG00000111530	7960400000	1.97508e+09	3374500000	797171875	5786250000	1783653125	10893000000	7960400000	5800400000	6660600000	10256000000	5960000000	8936600000	10949000000	4914200000	3122500000	2937900000	4166600000	5856100000	3626500000	2849500000	4457200000	3093600000	2383700000	2603200000	6428400000	7576400000	3021400000	6795500000	5915300000	5657200000
CANT1	ENSG00000171302	64184000	4.9688e+07	3.25479e+07	2.24949e+07	56984000	27625625	95257000	60775000	32568000	25978000	64184000	107630000	102090000	36363000	273390000	67987000	83554000	3.28868e+07	71250000	26617000	16220000	23440000	32209000	44687000	48588000	140060000	43319000	76937000	65380000	37131000	103270000
CANX	ENSG00000127022	31088000000	6.34928e+09	36382500000	7864987500	27803500000	14467393750	18062000000	29243000000	42236000000	37194000000	14592000000	31088000000	34413000000	28581000000	32453000000	40117000000	30061000000	34280000000	3340400000	38805000000	37940000000	34825000000	40077000000	16237000000	69748000000	27287000000	9688700000	50924000000	20095000000	28910000000	28320000000
CAP1	ENSG00000131236	30095000	1.43715e+07	131715000	4.75076e+07	88692500	58347250	1.02933e+07	30095000	41750000	29447000	80950000	36733000	14487000	47912000	29347000	221190000	146590000	49264000	232960000	126910000	136520000	92527000	89265000	24004000	44068000	40645000	269220000	60365000	122970000	126650000	117020000
	ENSG00000131236	14816000000	9.44082e+09	42958500000	9083437500	31149000000	5950781250	60225000000	8761600000	14816000000	15613000000	18429000000	9758700000	8324100000	16744000000	10095000000	41953000000	66843000000	26927000000	61630000000	46331000000	41023000000	43964000000	40583000000	30844000000	29038000000	26069000000	51357000000	22115000000	34693000000	31454000000	35747000000
CAP2	ENSG00000112186	37483000	5.10137e+07	2.07828e+07	5.64587e+06	1.881e+07	1.12621e+07	45641000	257140000	22348000	82266000	37483000	26098000	89054000	19527000	17138000	1.76827e+07	2.39936e+07	3.21308e+07	1.19543e+07	2.38829e+07	2.57682e+07	1.68708e+07	1.41006e+07	5.97292e+06	1.36806e+07	3.02587e+07	2.2852e+07	1.59596e+07	4.81292e+07	2.16604e+07	-2.80953e+06
CAPG	ENSG00000042493	2829800000	1.30451e+09	14442000000	4040600000	4321200000	1009693750	2829800000	5238100000	6095800000	3314700000	2218500000	1191000000	1179800000	1417400000	2987100000	23084000000	13323000000	18838000000	16557000000	15561000000	12163000000	7691500000	8537700000	4481000000	4638500000	7933500000	4315600000	2920100000	3971600000	2117500000	4326800000
CAPN1	ENSG00000014216	9080800000	1.84219e+09	8110250000	2.03965e+09	6510600000	1210437500	8288800000	8724300000	11112000000	13693000000	5467000000	9559500000	5701300000	9080800000	10367000000	11226000000	7266500000	6240700000	973770000	8146900000	9078900000	8073600000	9365800000	6233300000	3591600000	9299000000	7412000000	4647900000	6423300000	7270700000	6597900000
CAPN2	ENSG00000162909	3612800000	2.03234e+09	5322700000	1445525000	6430450000	2427675000	1641700000	2454000000	537180000	5563100000	6932800000	3612800000	1235900000	6621000000	4930300000	6932000000	3619900000	4279000000	1184900000	4721400000	6312100000	6201300000	5924000000	5500300000	1673200000	3899100000	9107400000	3108800000	7360600000	9013400000	8121400000
CAPN5	ENSG00000149260	104150000	1.01321e+08	6.31047e+06	1.57524e+06	4.45611e+06	1.87138e+06	83876000	440520000	104150000	9480700	297740000	130980000	11598000	160090000	88784000	9.00071e+06	3.6658e+06	9.56941e+06	6.48021e+06	4.61587e+06	6.14072e+06	4.98767e+06	6.96164e+06	5.78272e+06	3.70471e+06	8.58207e+06	5.20751e+06	3.41322e+06	1.56681e+06	1.44481e+06	5528300
CAPN7	ENSG00000131375	62886000	2.86264e+07	63454000	2.7246e+07	62001500	9.85374e+07	64601000	172950000	46751000	62886000	30220000	83093000	63560000	41416000	9998100	79720000	71860000	1.17935e+07	7.65791e+06	59612000	81140000	67296000	21951000	52022000	30638000	6.80661e+06	346680000	17864000	264570000	71981000	77840000
CAPNS1	ENSG00000126247	3927900000	9.46022e+08	4171550000	1025034375	5013800000	2087562500	2706500000	4040000000	2706900000	5694900000	3927900000	4108900000	2332600000	3127300000	5398400000	6491200000	5094900000	4197800000	6386600000	3690700000	4145300000	3712800000	3274200000	7308300000	1741700000	2242200000	9843800000	2906800000	6220500000	4904500000	5123100000
CAPRIN1	ENSG00000135387	1151400000	4.78162e+08	1915900000	190518750	966970000	221440000	1873700000	648380000	1012300000	1800300000	2402200000	678430000	1151400000	1211200000	995500000	1926700000	2458500000	2039700000	1923000000	1908800000	1388400000	1838400000	1707900000	217300000	1466100000	965750000	995210000	767610000	968190000	1137500000	965020000
CAPS	ENSG00000105519	2112400000	2728800000	1.06316e+08	4.01492e+07	389365000	214078750	1218100000	6754700000	2112400000	3111800000	9391800000	8110100000	1829100000	1665300000	1737700000	7.68942e+07	8.57277e+07	1.03117e+08	1.09514e+08	114540000	1.83073e+08	223360000	8.71176e+07	486430000	550630000	71650000	439210000	986000000	157830000	339520000	180640000
CAPZA1	ENSG00000116489	3350100000	3.62215e+08	8850250000	1260412500	8284950000	1259162500	3716600000	2803800000	3294100000	3499000000	3560000000	3350100000	3639700000	2982000000	2299000000	9450000000	10225000000	12499000000	8519100000	7298200000	8524100000	6925700000	9176400000	7582900000	8635800000	5933200000	9191500000	4642800000	9298700000	8323500000	8246400000
CAPZA2	ENSG00000198898	1476300000	3.40491e+08	3627000000	580925000	1657500000	343725000	1526100000	1197100000	785200000	1476300000	1235500000	1669100000	1811600000	1018700000	2260000000	3981300000	4071900000	4981600000	2483500000	3666300000	3068200000	2914300000	3587700000	1198700000	1504500000	1748900000	2179000000	1165400000	2164100000	1566100000	2092500000
CAPZB	ENSG00000077549	9045300000	6.44252e+08	18221500000	2145500000	15489500000	3936137500	9238700000	9039700000	9724800000	8585300000	10991000000	10227000000	8431500000	8847700000	9045300000	21345000000	22037000000	11283000000	17661000000	17187000000	17878000000	18565000000	19226000000	9732800000	14292000000	11639000000	21923000000	8131100000	19779000000	16895000000	16687000000
CARD11	ENSG00000198286	4.85258e+07	3.04919e+07	217820000	2.14442e+08	326630000	2.88068e+08	7.39516e+07	8.94817e+07	2.12101e+07	4.85258e+07	9.26069e+07	-1.88818e+07	2.01474e+07	2.09394e+07	5.84338e+07	7.37402e+07	234750000	289490000	764630000	686510000	200890000	65630000	57843000	5.32877e+07	180590000	52889000	687270000	159720000	1101300000	472670000	489790000
CARD8	ENSG00000105483	3.05084e+07	1.54889e+07	183420000	7.14933e+07	197745000	1.16502e+08	3.31981e+07	2.2998e+07	-2.12302e+07	2.52389e+07	5.72606e+07	4.14115e+07	4.12694e+06	3.32729e+07	3.05084e+07	41134000	237070000	48472000	78757000	167870000	216540000	222750000	198970000	6.9637e+06	95854000	2.25553e+07	322980000	156920000	264010000	238570000	388750000
CARD9	ENSG00000187796	5.4994e+07	3.07435e+07	584115000	1.14262e+08	4.3407e+07	1.70395e+07	50644000	7.7839e+07	5.4994e+07	155440000	84683000	5.60754e+07	2.71944e+07	1.05669e+07	2.14113e+07	466990000	702620000	544050000	277040000	581810000	799050000	586420000	695690000	4.80947e+07	3.87192e+07	6.78606e+07	7.51844e+07	3.75547e+07	2.0047e+07	1.64835e+07	5.79807e+07
CARHSP1	ENSG00000153048	329660000	1.5733e+08	393335000	100073750	4.4332e+08	1.82524e+08	319040000	319740000	417670000	729990000	321770000	329660000	329650000	726800000	623950000	407540000	312870000	211820000	584670000	196670000	379130000	470470000	427910000	1.00241e+08	265520000	3.7102e+08	604160000	202930000	634900000	645220000	515620000
CARKD	ENSG00000213995	315580000	2.77725e+08	151165000	3.70208e+07	271105000	1.0715e+08	516940000	1250100000	710470000	84346000	321250000	109540000	201570000	173450000	315580000	133260000	151550000	60462000	179000000	162040000	53447000	157430000	150780000	106400000	288660000	1.91839e+07	402130000	114620000	291200000	253550000	307730000
CARM1	ENSG00000142453	291760000	1.34741e+08	312010000	49419375	176735000	6.78842e+07	800980000	289800000	397210000	505720000	255440000	266340000	339400000	291760000	146070000	287940000	302510000	311340000	328270000	312680000	480000000	389150000	274000000	266720000	90090000	6.71368e+07	166230000	72270000	200010000	187240000	284830000
CARS	ENSG00000110619	1163800000	1.67778e+08	1000955000	198611250	1261500000	445636250	1482900000	1274600000	1116800000	1488400000	995540000	995170000	1309900000	974690000	1163800000	1242300000	871340000	1074500000	365450000	1115700000	1146500000	927410000	825910000	1186600000	672040000	791700000	2054200000	598170000	1885700000	1336400000	1537300000
CARS2	ENSG00000134905	565170000	666480000	257345000	104068750	457025000	270360625	2561100000	1109400000	2041200000	527340000	565170000	676210000	299890000	153950000	203360000	468890000	213820000	153970000	506650000	297810000	310870000	167000000	216880000	922200000	1148100000	187040000	464360000	654700000	449690000	193280000	363450000
CASC3	ENSG00000108349	32117000	2.30093e+07	41362500	7954875	40928000	2.54635e+07	84560000	60766000	40387000	24060000	92541000	7.59021e+06	31283000	29671000	32117000	48493000	28471000	52064000	34733000	47788000	36693000	30841000	46032000	3.82569e+06	103340000	6.96502e+06	70475000	25072000	46266000	55080000	35590000
CASC4	ENSG00000166734	157410000	1.17333e+08	158805000	5.17083e+07	135555000	5.45093e+07	157410000	293870000	99434000	612660000	125780000	299000000	223350000	103380000	117710000	136910000	163530000	350130000	2.03057e+08	207970000	154080000	118530000	143990000	175250000	238570000	104880000	88067000	279600000	124120000	110210000	146990000
CASC5	ENSG00000137812	57756000	2.8061e+07	4.16688e+07	2.82311e+07	7.73196e+07	5.95548e+07	36455000	40796000	62492000	55024000	4.973e+06	122040000	125950000	70170000	57756000	4.95506e+07	2.15146e+07	1.69738e+07	3.37871e+07	8.9398e+07	6.06263e+07	4.34081e+06	102890000	8.58422e+07	338130000	68797000	60909000	115180000	103170000	45756000	42579000
CASK	ENSG00000147044	1032000000	5.64041e+08	47967000	18456375	95187000	8.06046e+07	382040000	1257600000	148750000	1952700000	1039700000	1032000000	165050000	314710000	1692100000	40996000	10131000	31759000	31908000	69925000	66601000	54938000	70981000	2.03271e+07	13426000	25269000	106250000	223980000	86434000	103940000	324460000
CASP1	ENSG00000137752	149830000	5.69107e+07	2550100000	1532871875	1023255000	567449375	146050000	118030000	95387000	271880000	149830000	174990000	251170000	183720000	16682000	4991200000	2668400000	2267800000	8048900000	2396400000	3947000000	2196800000	2431800000	888810000	741650000	617920000	2366400000	739530000	2454000000	1236400000	1157700000
CASP10	ENSG00000003400	49949000	1.56282e+07	146925000	28238125	77818500	2.50772e+07	63694000	52614000	38457000	56474000	49949000	37971000	11206000	80897000	28680000	217150000	153730000	119360000	139150000	168530000	201430000	140120000	124950000	3.46075e+06	35438000	98077000	76159000	70920000	98450000	94847000	79478000
CASP14	ENSG00000105141	19445000	1.65241e+07	59018500	3.14157e+07	48150500	1.83325e+08	9202800	19445000	1.64432e+07	38133000	22130000	14506000	72812000	15401000	49157000	1.46343e+07	28146000	83204000	52742000	24837000	94726000	65295000	128460000	519670000	10649000	5.44619e+06	27355000	30006000	66295000	550640000	137980000
CASP2	ENSG00000106144	16229000	6.5739e+06	8.97194e+06	4.52742e+06	2.01264e+07	5.52476e+06	42952000	16229000	11570000	21049000	19811000	11481000	9398400	13040000	17158000	1.22884e+07	1.06977e+07	1.26591e+07	7.24623e+06	3.74504e+06	4.28959e+06	3.0949e+06	1.895e+07	-2.65493e+06	1.99857e+07	1.91601e+07	25526000	28170000	24546000	20267000	19417000
CASP3	ENSG00000164305	262200000	141860000	700175000	1.03274e+08	470235000	2.78268e+08	460480000	253410000	213570000	262200000	788020000	140010000	232440000	409990000	300240000	713270000	687080000	598470000	942190000	547100000	643340000	725060000	907260000	325750000	379780000	401650000	1338500000	372960000	1026600000	627190000	538820000
CASP4	ENSG00000196954	36027000	5.836e+07	565970000	157796250	246690000	73267500	36027000	39994000	32580000	182010000	3.55109e+07	34684000	23251000	229350000	55924000	734270000	330070000	460740000	835810000	586710000	805700000	545230000	364080000	126390000	286590000	104200000	362220000	219460000	273920000	306140000	192680000
CASP6	ENSG00000138794	260900000	1.72687e+08	136860000	3.06424e+07	250320000	1.31983e+08	1008700000	185520000	114670000	358730000	333930000	260900000	156980000	404700000	166050000	132910000	83114000	106570000	171370000	173140000	134720000	209390000	139000000	6.12918e+07	72150000	49116000	268390000	232250000	400100000	321430000	480750000
CASP7	ENSG00000165806	151700000	5.98516e+07	251810000	57936250	162030000	5.35187e+07	186390000	151700000	375200000	174770000	73969000	167140000	116030000	65849000	115830000	205780000	296960000	323140000	152820000	299310000	301800000	206660000	192460000	215620000	75017000	310250000	191690000	165530000	112340000	158530000	113650000
CASP8	ENSG00000064012	233510000	1.17543e+08	758820000	78072500	558100000	1.40046e+08	701910000	175700000	306560000	337330000	232360000	238290000	140660000	233510000	84256000	821760000	579480000	814720000	758970000	600680000	758670000	677660000	775020000	276210000	372510000	387970000	766020000	724350000	615070000	555030000	561170000
CAST	ENSG00000153113	520490000	4.96545e+08	3418500000	957912500	1433950000	5.88831e+08	520490000	1069300000	217480000	1284600000	639830000	26567000	191550000	1866500000	141520000	5151400000	4407500000	2992400000	2642100000	1869500000	3028400000	3808600000	4828200000	4.13322e+07	1963100000	576810000	1396300000	957720000	2324100000	1752200000	1471600000
CASZ1	ENSG00000130940	71807000	2.25194e+07	5.40574e+07	1.36088e+07	5.09258e+07	2.07509e+07	89299000	56760000	70677000	5.41244e+07	87770000	161720000	71807000	73103000	47095000	4.34099e+07	6.15893e+07	4.94064e+07	3.24722e+07	4.57517e+07	5.87084e+07	6.72664e+07	9.23461e+07	3.80957e+07	46536000	6.32621e+07	5.53156e+07	120290000	8.39904e+07	43826000	4.07883e+07
CAT	ENSG00000121691	2294300000	1.62043e+09	17752500000	4803593750	3847700000	7118171875	2026600000	2666000000	1640500000	4410300000	3380700000	2250200000	2154500000	2294300000	9654400000	19630000000	23510000000	34631000000	15658000000	14612000000	15875000000	14340000000	20671000000	4213600000	3481800000	36530000000	2746800000	4778700000	2799700000	2642000000	7265900000
CAV1	ENSG00000105974	336070000	5.70905e+08	99852000	7.45259e+07	727115000	904505250	336070000	305300000	71911000	630290000	7.57009e+07	1479600000	1518500000	87706000	1609000000	107760000	1.76379e+07	68825000	92938000	105740000	93964000	203510000	356250000	1002100000	501920000	2900500000	71436000	952310000	446390000	209960000	2984900000
CAV2	ENSG00000105971	25929000	7.33431e+07	1.11283e+07	6.61635e+06	2.12046e+07	5.30932e+07	25929000	44085000	2.09847e+07	186760000	5.90602e+06	222140000	1.12368e+07	20487000	150480000	8.6651e+06	1.35915e+07	1.38968e+07	4.23615e+06	8404700	-421419	15842000	30485000	1.93352e+06	8.48506e+06	128670000	1.78741e+07	45645000	13236000	24535000	191730000
CBFB	ENSG00000067955	685610000	2.18106e+08	1550000000	2.99467e+08	2521600000	1640461250	806590000	535370000	519970000	777570000	1441300000	685610000	507270000	900600000	451030000	2231900000	1428200000	704130000	1860300000	1270200000	1554400000	1673000000	1545600000	1115500000	1946300000	484210000	5972200000	1216800000	5252700000	3096900000	3564700000
	ENSG00000067955	34039000	1.38604e+07	143675000	9.06748e+07	231845000	2.84322e+08	6.43283e+07	5.36516e+07	1.11731e+07	34039000	1.2926e+07	4.12505e+07	2.62261e+07	2.85639e+07	4.33813e+07	247520000	301290000	3.1829e+07	101600000	185750000	244290000	3.49246e+07	85098000	6.38566e+07	273970000	4.85022e+07	2.81119e+07	189720000	1039100000	547880000	595180000
CBL	ENSG00000110395	72266000	2.66981e+07	352605000	93422500	210570000	1.68676e+08	87514000	71877000	118120000	43130000	104100000	2.2204e+07	25234000	87683000	72266000	483550000	348140000	424350000	650640000	281310000	267030000	347510000	357070000	1.77714e+07	111730000	731490000	439210000	107360000	303630000	237160000	183980000
CBLL1	ENSG00000105879	21003000	7.10581e+06	2.34245e+07	1.17465e+07	2.28111e+07	9.86621e+06	25020000	22774000	1.35717e+07	8.32186e+06	33145000	21003000	8.81722e+06	24342000	1.27594e+07	-6.82237e+06	3.02691e+06	16345000	2.4499e+07	22350000	33195000	36665000	29503000	9.76797e+06	8.32188e+06	1.72256e+07	29691000	33420000	2.83966e+07	1.43125e+07	37050000
CBR1	ENSG00000159228	3227800000	1.01867e+09	5085700000	1759965625	3126100000	1159884375	4976400000	2848700000	2349500000	6458000000	3591000000	2894100000	2122100000	3958200000	3227800000	9216500000	7112100000	2731400000	5019000000	4945500000	8596100000	5152400000	4919900000	3232400000	2243200000	1477400000	6920600000	1970100000	4314700000	3353700000	3019800000
CBR3	ENSG00000159231	470670000	2.96592e+08	715120000	1.19992e+08	806600000	6.69596e+08	470670000	317110000	1.2084e+08	1789200000	466770000	374920000	545860000	701910000	658970000	702620000	835660000	258500000	645010000	727620000	788810000	622380000	768350000	629300000	402770000	232100000	2795600000	428740000	1259600000	983900000	1836300000
CBR4	ENSG00000145439	547940000	2.96249e+08	158525000	7.65534e+07	502055000	1.95161e+08	682500000	190360000	414720000	1860100000	577080000	107110000	547940000	461110000	601730000	167350000	93400000	148410000	379500000	322050000	149700000	198540000	124720000	178330000	362730000	126580000	790200000	519620000	484490000	743640000	656500000
CBS	ENSG00000160200	336620000	1.0905e+09	4.23473e+06	1.23362e+07	56029750	1.23258e+08	2767500000	198460000	3898800000	63707000	1299900000	336620000	17114000	578490000	16240000	12984000	2.32453e+06	9.83966e+06	-823842	3.74279e+06	3.48786e+06	60575000	4.72666e+06	386630000	353180000	3.40282e+06	8739500	120690000	4821100	103320000	6321200
	ENSG00000274276	336620000	1.0905e+09	7.52883e+06	1.16732e+07	56029750	1.23275e+08	2767500000	198460000	3898800000	63707000	1299900000	336620000	17114000	578490000	16240000	12984000	7.79057e+06	6.08242e+06	7.26708e+06	3.424e+06	9.37112e+06	60575000	3.56355e+06	386630000	353180000	3.144e+06	8739500	120690000	4821100	103320000	6321200
CBWD1	ENSG00000172785	23694000	1.19775e+07	20488000	1.0519e+07	1.00737e+07	1.07928e+07	23694000	31412000	14465000	22991000	64272000	37657000	27297000	9912800	8462500	26799000	20019000	6.06441e+06	58606000	20231000	33442000	18816000	20745000	6.86455e+06	5.16493e+06	9.91133e+06	3.89202e+06	50244000	24461000	15362000	10236000
CBWD2	ENSG00000136682	23694000	1.19775e+07	20488000	9.34459e+06	1.49734e+07	9.1929e+06	23694000	31412000	14465000	22991000	64272000	37657000	27297000	9912800	8462500	26799000	20019000	2.00205e+07	58606000	20231000	33442000	18816000	20745000	1.65776e+07	1.16604e+07	8.60789e+06	1.45847e+07	50244000	24461000	15362000	10236000
CBWD3	ENSG00000196873	23694000	1.19775e+07	20488000	1.15796e+07	1.51724e+07	8.89678e+06	23694000	31412000	14465000	22991000	64272000	37657000	27297000	9912800	8462500	26799000	20019000	-5.24863e+06	58606000	20231000	33442000	18816000	20745000	1.65266e+07	1.09379e+07	1.49829e+07	1.37212e+07	50244000	24461000	15362000	10236000
CBWD5	ENSG00000147996	23694000	1.19775e+07	20488000	1.13619e+07	1.04263e+07	1.01064e+07	23694000	31412000	14465000	22991000	64272000	37657000	27297000	9912800	8462500	26799000	20019000	-2.92622e+06	58606000	20231000	33442000	18816000	20745000	1.06166e+07	8.22583e+06	9.96787e+06	8.00479e+06	50244000	24461000	15362000	10236000
CBWD7	ENSG00000215126	23694000	1.19775e+07	20488000	9.66323e+06	1.09326e+07	1.07062e+07	23694000	31412000	14465000	22991000	64272000	37657000	27297000	9912800	8462500	26799000	20019000	1.51929e+07	58606000	20231000	33442000	18816000	20745000	1.16292e+07	6.92082e+06	5.45522e+06	3.21242e+06	50244000	24461000	15362000	10236000
CBX1	ENSG00000108468	883920000	2.8239e+08	661650000	2.63406e+08	917075000	4.35428e+08	794980000	773350000	375570000	1722000000	1223600000	1085100000	883920000	1023300000	630480000	512780000	587300000	1111800000	1330200000	971180000	470840000	736000000	572050000	-1.06838e+07	427710000	1605100000	927860000	1614500000	877090000	1444100000	906290000
CBX3	ENSG00000122565	10614000000	1.94437e+09	4871150000	1292596875	7223450000	1.96928e+09	14575000000	10614000000	11112000000	4606800000	11588000000	9303100000	9575900000	10962000000	7845600000	7199800000	3043800000	3725900000	7450800000	4714900000	5027400000	6317000000	4646300000	651890000	8712500000	4739400000	6068000000	6616300000	8786100000	8159000000	7830600000
CBX4	ENSG00000141582	2.52779e+07	9.33684e+06	2.65729e+07	5.28652e+06	30849500	8.74772e+06	66133000	26180000	2.52779e+07	2.70899e+07	23820000	34556000	1.64446e+07	21577000	22951000	2.66299e+07	2.84218e+07	2.87003e+07	1.5303e+07	2.65159e+07	3.03175e+07	1.81155e+07	1.70991e+07	2.38235e+07	30197000	5.32101e+07	35668000	50171000	28064000	31502000	24853000
CBX5	ENSG00000094916	2124800000	9.51919e+08	760850000	1.50526e+08	1569400000	647799375	4153400000	2124800000	1463600000	1754000000	1653300000	4430600000	3416000000	2463000000	1690400000	804810000	451010000	803000000	799050000	722650000	494780000	1059600000	604310000	496010000	1493100000	2014600000	1580200000	4235200000	1558600000	1770300000	1486400000
CBX8	ENSG00000141570	35717000	4.18749e+07	1.64858e+07	7.41782e+06	2.67691e+07	1.72409e+07	240820000	67336000	25319000	3.07424e+07	44949000	26829000	2.07861e+07	35717000	46236000	1.15735e+07	1.61958e+07	9.45991e+06	30585000	2.9918e+07	2.59387e+07	1.67757e+07	1.0941e+07	29671000	53776000	2.91952e+07	18451000	79212000	2.4343e+07	1.04233e+06	2.04066e+07
CC2D1A	ENSG00000132024	478720000	4.82757e+08	527930000	78357500	338450000	1.22798e+08	1147300000	1061400000	310380000	448390000	1077200000	478720000	350570000	392900000	2209200000	623050000	492170000	417870000	563690000	433170000	642280000	455170000	596220000	1.36628e+08	217850000	239400000	364920000	311980000	388730000	376080000	758510000
CC2D1B	ENSG00000154222	84322000	3.06769e+07	184240000	52968750	169930000	9.81461e+07	109070000	172540000	35364000	107400000	72457000	84322000	41952000	77264000	108560000	221790000	262220000	115080000	101930000	110010000	229920000	165820000	202660000	28324000	90717000	2.59001e+07	268100000	107240000	232620000	270980000	265650000
CCAR1	ENSG00000060339	1481400000	1.84852e+08	1166400000	247925000	1621200000	6.18027e+08	1494600000	1278900000	1481400000	1943700000	1322000000	1514800000	1725000000	1109800000	1319600000	1056800000	1014200000	2102300000	1335100000	1369400000	1007100000	1021300000	1276000000	409750000	3174900000	1473100000	1949700000	2854700000	1581300000	1636700000	1605700000
CCAR2	ENSG00000158941	2427600000	1.0703e+09	3310900000	667650000	4312400000	822350000	1811700000	4829700000	2138600000	1756700000	4488500000	4300800000	2737400000	2427600000	1916900000	4420600000	3849800000	3675500000	2266000000	2698700000	3793600000	2487300000	2946300000	1171200000	5696100000	3754200000	4328700000	4296100000	4271200000	4985400000	4356300000
CCBL2	ENSG00000137944	197250000	1.75415e+08	60496000	3.6698e+07	242605000	92005375	699440000	112100000	390160000	197250000	53374000	450320000	87039000	215680000	46288000	151690000	62725000	3.86064e+07	133330000	73124000	58267000	2.88746e+07	1.69886e+07	213420000	271790000	38117000	338000000	375720000	318300000	146500000	169730000
CCDC101	ENSG00000176476	81656000	1.79044e+07	47680000	1.89728e+07	98038500	2.33719e+07	61405000	77176000	75888000	81656000	104380000	105360000	93309000	47804000	117120000	44169000	101610000	2.33115e+06	69861000	42033000	60271000	51191000	44136000	76909000	136980000	7.40576e+07	67831000	149190000	111400000	93937000	102140000
CCDC109B	ENSG00000005059	70664000	4.25046e+07	56948000	14783250	86560000	2.67678e+07	70664000	37119000	47851000	51527000	80134000	245280000	84862000	119990000	45570000	44909000	43592000	35886000	80714000	86278000	65937000	52086000	61810000	3.10756e+07	57900000	4.20662e+07	90593000	119370000	99106000	112330000	82527000
CCDC115	ENSG00000136710	203780000	7.38258e+07	158290000	5.07605e+07	77028000	4.63021e+07	203780000	174550000	219950000	63500000	86355000	268890000	391490000	112150000	209070000	216470000	201980000	79593000	166500000	180880000	150080000	55379000	89707000	1.95619e+07	111780000	53193000	86988000	245550000	107150000	53433000	67068000
CCDC12	ENSG00000160799	517350000	1.57027e+08	364800000	73213750	236090000	1.66123e+08	635720000	574590000	530900000	359680000	718700000	174370000	174360000	517350000	401480000	433800000	212330000	410450000	574790000	365380000	348660000	364220000	293530000	1.74316e+08	624400000	135990000	328120000	693770000	194540000	189350000	277640000
CCDC124	ENSG00000007080	1005600000	2.95205e+08	568995000	121756250	160925000	9.74418e+07	1020400000	1170800000	930350000	1005600000	1017100000	267210000	331070000	1358400000	660410000	591210000	515240000	164320000	546780000	742430000	545570000	674160000	738160000	76041000	274820000	21343000	406200000	282420000	147120000	147300000	174550000
CCDC127	ENSG00000164366	224480000	125800000	1.46228e+08	3.30483e+07	286760000	1.1806e+08	93350000	248720000	445420000	202110000	217120000	465510000	148660000	505440000	224480000	123940000	143670000	1.48787e+08	122680000	208220000	141280000	246570000	155240000	1.71713e+08	600540000	190340000	243150000	406500000	229070000	441340000	330370000
CCDC130	ENSG00000104957	15417000	1.18988e+07	1.26679e+07	6.35413e+06	1.45368e+07	5.45939e+06	16753000	24191000	12015000	1.92679e+07	15417000	14415000	12400000	15271000	74806000	2.20874e+07	6.30117e+06	1.45992e+07	6.98924e+06	1.84204e+07	1.72933e+07	1.07366e+07	-2.4598e+06	1.41414e+07	24284000	1.44214e+07	18964000	1.46522e+07	8.23515e+06	4.38762e+06	2.51948e+07
CCDC132	ENSG00000004766	175160000	4.83893e+07	294535000	55501875	190825000	6.39467e+07	183410000	253740000	100850000	216850000	219500000	60012000	170760000	175160000	122220000	282340000	306730000	142110000	193070000	275680000	311370000	337910000	371770000	6.54313e+07	185050000	65160000	205480000	71556000	196600000	209100000	222780000
CCDC134	ENSG00000100147	212680000	8.33133e+07	1.41537e+08	1.96071e+07	190665000	3.71464e+07	212680000	294050000	211770000	137810000	101590000	272410000	509190000	212810000	149910000	165170000	167930000	1.35653e+08	86760000	147420000	135490000	167390000	133150000	1.14061e+08	186770000	267560000	181020000	194560000	203550000	268300000	159710000
CCDC137	ENSG00000185298	60256000	3.09967e+07	3.47577e+07	1.46997e+07	3.43358e+07	1.82078e+07	97022000	86409000	60256000	160120000	36692000	35745000	28815000	82398000	57087000	6.86251e+07	5.30869e+07	2.92271e+07	3.80909e+07	673893	2.33481e+07	4.24685e+07	3.14244e+07	5.13076e+07	-8.18127e+06	3.54396e+07	1.1039e+07	89242000	36969000	31206000	33232000
CCDC158	ENSG00000163749	4.49577e+07	3.1272e+07	594915000	2.75906e+08	7.20946e+07	2.04139e+08	6.93877e+07	2.27716e+07	7.47114e+07	159540000	2.10928e+07	4.49577e+07	8.42904e+07	38522000	4.09384e+07	527370000	7.62594e+07	1637200000	593990000	595840000	621880000	307970000	742070000	4.78882e+07	4.81792e+07	3.42828e+07	545390000	166880000	41880000	96010000	688390000
CCDC168	ENSG00000175820	138130000	7.79347e+07	160166500	1.23801e+08	153450000	7.16598e+07	79434000	151300000	9.41724e+07	116930000	190360000	388900000	277500000	81435000	138130000	62336000	229450000	289740000	1.14172e+07	330530000	71389000	376710000	90883000	9.09403e+07	139110000	2.55462e+07	190360000	252320000	167790000	74705000	293110000
CCDC186	ENSG00000165813	48640000	3.19001e+07	69563500	1.38752e+07	40450500	9.06752e+06	75980000	58113000	38633000	193710000	30591000	38460000	48640000	52946000	30555000	81991000	73413000	46409000	40908000	43381000	71144000	67983000	71301000	5.50085e+07	24118000	1.93443e+07	41136000	39765000	44177000	55014000	39568000
CCDC22	ENSG00000101997	450210000	2.33635e+08	950640000	2.38668e+08	382855000	124711000	378520000	1379600000	629420000	652420000	264130000	369130000	450210000	628390000	284740000	1237500000	1321400000	758040000	159540000	847070000	991220000	1026700000	910060000	337290000	242450000	62452000	467510000	234450000	458470000	428420000	519930000
CCDC25	ENSG00000147419	118300000	6.82915e+07	88218500	4.2579e+07	132935000	1.07205e+08	50941000	154570000	40209000	118300000	342290000	201510000	69925000	149810000	89399000	2.89162e+07	225520000	45029000	127070000	106750000	61009000	86562000	89875000	3.08415e+07	-4.28852e+06	34304000	415590000	110440000	275480000	155430000	182440000
CCDC43	ENSG00000180329	229340000	1.01482e+08	262990000	59897500	163580000	9.29376e+07	263980000	206410000	291040000	90990000	417220000	64256000	107510000	229340000	408570000	341520000	196580000	359210000	226760000	299220000	201640000	211140000	315350000	-1.02579e+07	130810000	8.44674e+07	425530000	117330000	243040000	196350000	200930000
CCDC47	ENSG00000108588	2339800000	170400000	1735800000	219312500	1478050000	587340625	2553600000	2182500000	2106300000	2269900000	2581300000	2616100000	2339800000	2010900000	2346500000	1754700000	2430100000	1165600000	1812500000	1486800000	1813100000	1716900000	1686600000	1088100000	2632500000	1809100000	1160400000	3220500000	1300600000	1415100000	1541000000
CCDC50	ENSG00000152492	35714000	1.91744e+07	69423000	16950375	37132000	2.78187e+07	18603000	18402000	104940000	66627000	48482000	32275000	45925000	33333000	35714000	80108000	56058000	58801000	53946000	71124000	115740000	97225000	67722000	3.18856e+06	148770000	52030000	51139000	19444000	38572000	35692000	26269000
CCDC51	ENSG00000164051	186830000	5.04538e+07	81837000	22054125	150190000	46240000	252370000	303870000	252590000	186830000	207710000	107650000	140070000	178040000	147240000	43452000	69054000	61132000	134280000	94919000	94110000	96326000	69564000	240700000	225110000	229330000	130970000	124820000	133120000	167260000	109170000
CCDC53	ENSG00000120860	67801000	5.95815e+07	358400000	8.76559e+07	104990000	3.18841e+07	67801000	190640000	54187000	220250000	57013000	54971000	130310000	56165000	173520000	516860000	406150000	105890000	314120000	377270000	359550000	229240000	357250000	42159000	52568000	105290000	159350000	82047000	145170000	104690000	120220000
CCDC58	ENSG00000160124	1372000000	4.3281e+08	345495000	4.58991e+07	797530000	165445000	1145500000	663440000	1372000000	683830000	489870000	1399200000	1892100000	1612500000	1834700000	349870000	247540000	266260000	287410000	409180000	368290000	356480000	341120000	798000000	616150000	390660000	955740000	604810000	1080300000	797060000	819680000
CCDC59	ENSG00000133773	110330000	4.10808e+07	3.63814e+07	9.91461e+06	69128500	3.23382e+07	110330000	80789000	213580000	36830000	183460000	93600000	66910000	111870000	130420000	2.26642e+07	1.18018e+07	3.55014e+07	2.70581e+07	4.08432e+07	3.72614e+07	42833000	5.18569e+07	3.84882e+07	123650000	8.4203e+06	32445000	76071000	62186000	85424000	115100000
CCDC6	ENSG00000108091	2148100000	1.32045e+09	1142900000	413668125	590515000	2.58918e+08	7321500000	2795500000	3399200000	2148100000	3048100000	857280000	1414500000	1719800000	1196100000	1162800000	1123000000	888070000	1057700000	852970000	1858400000	2060300000	1779500000	822390000	1399500000	631570000	409710000	549460000	272470000	479160000	840610000
CCDC61	ENSG00000104983	1.11238e+07	4.67746e+06	15833000	4.2635e+06	9.21528e+06	5.32136e+06	7828300	1.30718e+07	7.06451e+06	4.52769e+06	1.83945e+06	18892000	1.24811e+07	1.11238e+07	1.83655e+07	15169000	23970000	8.73384e+06	5.96257e+06	15896000	20633000	15770000	18984000	811431	1.14082e+07	-411036	982889	1.48479e+07	8.76478e+06	9.66578e+06	14380000
CCDC71L	ENSG00000253276	100320000	5.59507e+07	3.78257e+07	1.93855e+07	213790000	1.48186e+08	137670000	6.2703e+07	138700000	28399000	6.9096e+06	250770000	112990000	4.11479e+07	100320000	3.29732e+07	1.51541e+07	116080000	3.78108e+07	1.50687e+07	4.18644e+07	4.75466e+07	3.78405e+07	5.43861e+07	308230000	160930000	433180000	658910000	256630000	110320000	170950000
CCDC86	ENSG00000110104	93199000	4.65894e+07	105350000	2.20058e+07	65307500	7.26564e+07	149260000	93199000	63992000	167150000	170930000	47214000	44385000	110910000	27305000	105080000	134990000	159930000	139740000	103160000	80040000	105620000	95805000	4.76052e+07	166330000	73800000	41332000	333140000	42555000	64275000	66340000
CCDC88A	ENSG00000115355	4533700	1.11628e+07	1772600000	524646875	6991350	1.03273e+07	21380000	49910000	2314400	2730700	4897300	1564700	4533700	6230100	1.19724e+06	1830200000	2037900000	1648500000	1237400000	2817200000	1715000000	1422500000	3214800000	1.06925e+06	4428000	3.41622e+06	6026200	7956500	50853000	8492600	14689000
CCDC88B	ENSG00000168071	77627000	6.51633e+07	1252150000	218076250	631675000	455696750	52122000	77627000	90288000	12137000	47982000	220660000	192240000	11120000	172590000	1517800000	934540000	1649500000	1335500000	1152100000	1364800000	867550000	1168800000	31072000	620820000	724480000	1803700000	412180000	1614600000	532670000	642530000
CCDC88C	ENSG00000015133	132740000	4.96023e+07	115155000	5.796e+07	144415000	8.3648e+07	30906000	4.31125e+07	172530000	180160000	73192000	94323000	137580000	132740000	181130000	93608000	127100000	3.3386e+07	108010000	205230000	3.28056e+07	122300000	272680000	4.74768e+07	72261000	139830000	283760000	126520000	289640000	283000000	149000000
CCDC9	ENSG00000105321	52247000	5.75256e+07	145235000	3.34447e+07	103738000	4.26323e+07	276570000	112910000	130120000	2.27178e+07	102290000	52247000	50246000	34282000	35423000	139810000	173280000	138000000	21924000	176080000	189670000	150660000	123730000	47923000	62067000	3.05456e+07	114340000	93136000	160600000	163760000	136030000
CCDC90B	ENSG00000137500	552650000	4.38899e+08	316670000	176135625	1118600000	2.85293e+08	370930000	1048000000	1242100000	1563200000	431390000	552650000	493570000	375730000	1481200000	379350000	253990000	121890000	656030000	751000000	435900000	189990000	247550000	774330000	1020700000	1.56752e+08	1123300000	1147800000	1113900000	1576500000	1334600000
CCDC91	ENSG00000123106	103390000	4.88946e+07	166960000	32175000	116370000	2.62253e+07	103390000	140760000	55115000	119660000	166330000	36335000	29053000	161980000	37147000	129170000	158470000	247920000	131590000	175450000	138630000	201460000	190430000	2.18773e+07	112180000	106630000	193500000	120560000	123290000	121500000	108360000
CCDC93	ENSG00000125633	536470000	1.47319e+08	1662900000	423481250	603105000	94585000	507250000	833500000	598160000	947380000	536470000	360860000	566730000	512620000	285340000	1981100000	2396500000	1911700000	237580000	1473800000	1637400000	1688400000	1347400000	623700000	417400000	582510000	727420000	412720000	512520000	670120000	642890000
CCDC94	ENSG00000105248	1.43057e+07	3.92502e+06	1.56622e+07	3.94877e+06	1.2328e+07	3.77145e+06	5.6494e+06	1.97065e+07	19465000	1.43057e+07	19032000	8.77625e+06	10963000	14026000	16500000	14695000	1.42041e+07	1.78559e+07	30881000	17826000	8.59441e+06	16134000	1.51903e+07	8.76381e+06	1.17607e+07	1.28954e+07	13223000	7.33465e+06	2.03573e+07	2.84507e+06	13565000
CCDC97	ENSG00000142039	9256500	7.57531e+06	1.65921e+07	4.78175e+06	16708500	7.44183e+06	18456000	37554000	8.96484e+06	6.60674e+06	795745	17543000	12418000	9256500	6.79747e+06	19595000	28777000	1.48848e+07	20835000	1.01159e+07	1.82993e+07	1.30733e+07	1.11783e+07	1.02056e+07	3.03873e+06	22585000	10609000	29172000	25722000	19663000	13754000
CCM2	ENSG00000136280	8398400	7.97136e+06	19542000	7.30194e+06	59536500	5.55007e+07	9971200	4.83149e+06	8398400	3.16438e+06	31090000	12638000	7299300	27709000	1.59583e+06	4527400	2.8546e+06	30159000	20649000	20169000	16418000	18915000	27662000	14681000	9303100	5.15716e+06	200060000	32278000	124710000	86795000	93860000
CCNB1	ENSG00000134057	65806000	3.38776e+07	3.27141e+07	1.59604e+07	2.46579e+07	1.85877e+07	158890000	60723000	71074000	6.2454e+07	143250000	41747000	65806000	100840000	46808000	1.33198e+07	1.14999e+07	3.75239e+07	2.79042e+07	5.07613e+07	1.76549e+07	6.49452e+07	4.48317e+07	5.40326e+07	4.49789e+07	-5.47582e+06	2.59072e+07	1.34815e+07	2.34085e+07	6.20206e+07	1.27967e+07
CCNC	ENSG00000112237	58363000	2.20184e+07	2.6993e+07	8.34586e+06	3.10836e+07	2.04815e+07	58363000	1.1886e+07	22160000	4.11699e+07	79810000	85097000	91258000	45992000	59918000	2.6568e+07	2.74179e+07	1.27309e+07	2.95771e+07	42824000	1.08552e+07	39983000	22881000	-1.71638e+06	8.71814e+06	3.16233e+07	82014000	3.0544e+07	8.6631e+06	55732000	40035000
CCNH	ENSG00000134480	3.64662e+07	9.78358e+06	2.40045e+07	1.25089e+07	1.95258e+07	1.45375e+07	19385000	42177000	27101000	3.64662e+07	30600000	43796000	52379000	32239000	57528000	3.45799e+07	2.71145e+07	4.95685e+07	43412000	5.95526e+06	2.08944e+07	2.08204e+07	6.93359e+06	1.32363e+07	2.03179e+07	3.59394e+06	1.87338e+07	52823000	44828000	1.07533e+07	35370000
CCNK	ENSG00000090061	136350000	4.24147e+07	91465000	1.87486e+07	145140000	5.34028e+07	168260000	198850000	83241000	54755000	175290000	136350000	108780000	108800000	194700000	96087000	112840000	90478000	3.4213e+07	59990000	86380000	104350000	92452000	77436000	162980000	6.41713e+07	269950000	105690000	127300000	185870000	183020000
CCNL1	ENSG00000163660	95953000	4.8489e+07	43269000	1.91756e+07	79999500	4.80318e+07	65036000	37410000	90891000	103880000	73309000	159630000	95953000	135520000	265390000	48340000	13841000	2.60482e+07	1.60382e+07	47660000	38878000	75662000	76548000	6.50421e+06	58239000	1.57054e+07	57437000	120840000	101760000	102540000	197000000
CCNL2	ENSG00000221978	27154000	2.51393e+07	34995000	1.12474e+07	29908000	1.37127e+07	41537000	27154000	8399100	38808000	31565000	152500000	2.13874e+07	24679000	18066000	37770000	25160000	9.65127e+06	32220000	40729000	54551000	15475000	38513000	8.4039e+06	1.01117e+07	17650000	31147000	53198000	28669000	33733000	56458000
CCNT1	ENSG00000129315	107220000	1.77264e+08	35138000	2.05902e+07	108554500	5.32522e+07	678660000	99377000	80830000	30056000	575420000	92166000	229280000	107220000	164010000	37810000	32155000	3.00837e+06	2.95476e+07	32466000	42570000	106960000	62040000	152250000	51288000	2.27735e+07	250500000	92729000	156280000	124380000	90602000
CCNY	ENSG00000108100	62101000	1.7014e+07	43608500	9.37639e+06	44795500	1.58138e+07	69586000	31650000	45054000	63955000	94925000	32694000	62101000	95760000	61850000	31968000	61314000	3.82539e+07	57893000	35638000	38521000	48696000	51489000	1.43822e+07	46025000	2.23161e+07	43566000	28592000	50830000	71294000	65783000
CCNYL1	ENSG00000163249	21785000	1.11445e+07	17837000	9.86191e+06	6.22989e+06	6.44389e+06	45673000	33003000	5.59721e+06	23133000	24124000	10757000	21785000	4063200	7.48683e+06	2.96788e+06	1.83031e+06	-1.15843e+06	23858000	24879000	20797000	14877000	26849000	-833950	3.4658e+06	5.97652e+06	5.25683e+06	6.48326e+06	25697000	18264000	8432300
CCR2	ENSG00000121807	1.04408e+07	4.56825e+06	51667500	3.03353e+07	1.11176e+07	2.17582e+06	1.54498e+07	1.85643e+07	2.73872e+06	5.11615e+06	1.79332e+07	9.74583e+06	1.04408e+07	6.40348e+06	1.26115e+07	45174000	1.67525e+07	78488000	150390000	58161000	42637000	39396000	86540000	8.16752e+06	1.14377e+07	1.13794e+07	1.08558e+07	16785000	1.0231e+07	10227000	1.55855e+07
CCS	ENSG00000173992	385490000	9.35896e+07	346845000	61235625	415540000	152443750	464450000	176060000	405320000	497200000	437010000	246440000	385490000	253740000	317260000	318510000	301360000	351040000	574000000	342650000	356030000	315120000	414160000	375410000	331650000	347240000	974430000	283380000	553020000	455670000	524200000
CCT2	ENSG00000166226	11505000000	1.93821e+09	9328050000	1242787500	9183850000	2579450000	8955000000	7887000000	15102000000	12190000000	12115000000	9800700000	12547000000	11505000000	8425000000	8593200000	9361200000	5851200000	11397000000	9294900000	9558000000	9931800000	7327500000	8784100000	5904800000	5577900000	13937000000	5477200000	12229000000	9583600000	10630000000
CCT3	ENSG00000163468	8715100000	1.9871e+09	7202950000	1158912500	6825050000	1894528125	7851200000	8761000000	15632000000	10337000000	11472000000	7753500000	8715100000	8436800000	6538500000	7586400000	8814300000	5043600000	6891100000	7514800000	6626000000	8704700000	4788200000	9018800000	5910000000	5219800000	11261000000	4426800000	6647800000	7002300000	9369200000
CCT4	ENSG00000115484	8703200000	1.51192e+09	6121900000	826746875	6414850000	1961803125	6095600000	5650000000	11009000000	9189900000	9130300000	7057900000	8703200000	8729800000	6359700000	5934500000	6309300000	4900900000	7195500000	6364900000	7057100000	5621900000	3902800000	6433700000	4132500000	4648500000	11018000000	3662400000	8865300000	6396000000	7836100000
CCT5	ENSG00000150753	6828500000	1.47125e+09	4812250000	516500000	5362200000	1786100000	5856200000	6479100000	10456000000	7081300000	10619000000	6828500000	7600700000	5900400000	5344000000	5218100000	4905300000	3879400000	5354300000	5858900000	4719200000	4658700000	3947300000	6511500000	3541600000	4319600000	11223000000	3018000000	6489100000	4890000000	5834400000
CCT6A	ENSG00000146731	8162300000	1.23125e+09	6688850000	748062500	6168500000	1660893750	5386000000	7085700000	11487000000	8435200000	8162300000	7267600000	9088300000	9342300000	7573000000	5755700000	6631600000	8818400000	6079500000	6895800000	7534500000	6746100000	5555600000	5819000000	4181500000	5849100000	9741900000	5146800000	9334600000	8043800000	6487900000
CCT7	ENSG00000135624	6908300000	9.23807e+08	6761600000	783081250	6676900000	1233925000	5422800000	5528400000	9132100000	7454800000	7660900000	6905300000	6908300000	7453000000	5570300000	5997300000	7730700000	3726400000	6469800000	7042500000	6934200000	6664900000	6858300000	6071800000	4340100000	5650300000	8892500000	4918500000	7293500000	7282000000	7384100000
CCT8	ENSG00000156261	11640000000	2.39443e+09	10439000000	1270578125	8818450000	2880971875	9804500000	8600900000	18143000000	13430000000	13047000000	10063000000	11640000000	14006000000	8930500000	9630900000	10711000000	5392100000	10719000000	10167000000	11426000000	11528000000	9575900000	9628500000	7024100000	5439800000	17755000000	5713000000	12543000000	8673400000	8963500000
CCZ1	ENSG00000122674	128710000	3.21468e+07	207810000	1.07804e+08	213020000	6.16787e+07	128710000	192910000	117450000	145560000	191440000	94485000	147710000	62234000	118660000	385890000	362240000	92378000	418830000	194940000	208120000	207500000	92089000	246670000	163950000	8.86504e+07	395400000	139510000	229770000	206170000	219870000
CCZ1B	ENSG00000146574	128710000	3.21468e+07	207810000	1.07804e+08	213020000	7.6327e+07	128710000	192910000	117450000	145560000	191440000	94485000	147710000	62234000	118660000	385890000	362240000	92378000	418830000	194940000	208120000	207500000	92089000	246670000	163950000	-1.32246e+07	395400000	139510000	229770000	206170000	219870000
CD101	ENSG00000134256	1.30265e+07	5.61771e+06	37687000	3.58516e+07	1.42577e+07	4.07027e+07	1.02421e+07	1.30265e+07	1.70396e+06	2.82757e+07	1.48788e+07	1.6817e+07	1.76029e+07	2.61542e+06	1.25006e+07	19394000	21317000	41518000	129080000	33856000	16695000	47375000	122180000	1.02646e+07	21910000	130600000	13482000	6.80712e+06	1.50335e+07	113190000	1.26303e+07
CD109	ENSG00000156535	73441000	2.79793e+08	3.82367e+06	2.54542e+06	8.65741e+06	1.00127e+07	416200000	4453100	72671000	73441000	956160000	26387000	721720000	33492000	200510000	5.98184e+06	4.47344e+06	2.51447e+06	3157300	12267000	7711300	3173900	2796600	1.60629e+06	5.21782e+06	2.92552e+06	12097000	16141000	40941000	1.87089e+06	21230000
CD14	ENSG00000170458	72158000	1.97193e+08	9247250000	3029265625	10173200	1.30829e+08	29035000	127800000	72158000	921370000	12669000	227550000	310260000	11768000	2824700	18297000000	12011000000	12872000000	8115500000	6784700000	9982100000	6259800000	8512400000	283770000	1147900	424320000	829975	11017000	146040000	9329400	5720900
CD151	ENSG00000177697	455380000	1.94239e+08	1.54511e+08	4.38965e+07	277800000	1.52147e+08	455380000	232140000	549400000	798710000	208050000	805650000	701600000	375730000	331230000	1.83744e+08	6.62001e+07	176720000	6.77951e+07	157180000	1.51843e+08	124730000	2.29951e+08	3.73706e+07	523520000	463910000	179120000	578010000	250190000	305410000	214070000
CD163	ENSG00000177575	273520000	1.41458e+08	26722000000	11713812500	73968500	1.83721e+08	53625000	370870000	325480000	372500000	38000000	273520000	278470000	25090000	34147000	29892000000	54457000000	39388000000	4400500000	23552000000	21440000000	14419000000	33785000000	115940000	116880000	512403	3939100	347100000	725850000	10042000	31997000
CD177	ENSG00000204936	8.25523e+06	7.25003e+06	2.36207e+07	5.19718e+08	72053500	3.08181e+09	8.42411e+06	8.25523e+06	-6.34932e+06	16732000	5.06255e+06	1.02843e+06	7.49361e+06	2.24035e+07	2.17595e+07	64922000	1.11292e+07	2404000000	1.45544e+07	8.10583e+06	-1.03308e+06	66650000	32687000	1.51272e+07	93481000	14172000000	11755000	50626000	2.46864e+07	290540000	99706000
CD180	ENSG00000134061	1.11687e+06	613684	1355900000	243323750	4772450	8.95489e+06	885241	451322	3.44531e+06	887247	1.3612e+06	1476700	1.11687e+06	603791	1.8432e+06	1215100000	1460300000	1476000000	1951000000	1270000000	1441800000	745710000	1151700000	1.11466e+06	1.10622e+06	32391000	1.21522e+06	6000900	21987000	6874700	3544000
CD2	ENSG00000116824	6.17102e+07	1.37115e+07	109270500	106152000	1641050000	506126250	5.32645e+07	6.74746e+07	6.17102e+07	4.2986e+07	5.68997e+07	6.54318e+07	8.106e+07	2.63437e+07	8.75197e+07	125330000	123880000	74709000	582890000	78742000	62164000	120050000	98491000	855310000	2046400000	881280000	2917000000	1856300000	1544700000	1737400000	1226800000
CD200R1	ENSG00000163606	2.25089e+07	1.42708e+07	44180000	3.06993e+07	3.63021e+07	1.52209e+07	4.26392e+07	2.96818e+07	4.23408e+07	1.14124e+06	1.22644e+07	2.25089e+07	-3.67785e+06	3.39502e+06	2.37243e+07	32997000	138760000	98338000	8.19764e+06	43389000	44971000	5.07908e+07	3.97601e+07	3.22142e+07	2.69108e+07	72434000	46577000	9.96892e+06	26651000	40390000	5.81114e+07
CD247	ENSG00000198821	1.30914e+07	4.78842e+06	1.67875e+07	1.6195e+07	1822050000	1280310500	1.30914e+07	3.03191e+07	1.48521e+07	8.80015e+06	1.60003e+07	12196000	1.062e+07	1.63088e+07	3.66008e+06	2.0169e+07	8.75755e+06	1.3406e+07	50008000	3.19599e+06	33018000	52853000	8.18961e+06	281200000	892830000	98786000	3150500000	1214400000	4405400000	2744100000	2429700000
CD276	ENSG00000103855	46763000	3.35646e+07	65418500	2.2662e+07	1.25942e+07	7.10256e+06	71966000	92734000	12036000	95854000	18919000	20748000	33122000	46763000	116590000	44347000	51595000	70534000	8.49881e+06	74003000	125810000	60303000	75693000	4.47442e+06	1.45104e+07	8.7968e+06	14400000	25695000	2.51089e+07	1.07884e+07	-1.16578e+06
CD2AP	ENSG00000198087	790190000	3.63163e+08	666570000	281831750	721260000	449269625	1209300000	1056600000	717520000	582140000	2242600000	296700000	956690000	790190000	771060000	796670000	551670000	732840000	61486000	600300000	1255800000	1212000000	529200000	98333000	397150000	598510000	1210600000	264250000	1903800000	993990000	844010000
CD2BP2	ENSG00000169217	218570000	7.88741e+07	151010000	31864875	230240000	104185000	255430000	243230000	179670000	103530000	277920000	139900000	218570000	123830000	474700000	189130000	58694000	196930000	173630000	152200000	149740000	108510000	149820000	52075000	405350000	356570000	85225000	316690000	176810000	195750000	264730000
CD300A	ENSG00000167851	3.83289e+07	9.01451e+06	787385000	120092500	4.47758e+07	1.01623e+08	5.67518e+07	1.95013e+07	3.83289e+07	4.61975e+07	4.68369e+07	4.40259e+07	3.18321e+07	2.95197e+07	3.18421e+07	1036700000	838830000	919680000	659910000	746320000	618660000	638030000	828450000	4.31476e+07	1.88897e+07	508030000	8.12793e+06	84936000	77234000	46404000	25535000
CD33	ENSG00000105383	4.6874e+07	1.67071e+07	262765000	122250625	2.29413e+07	9.08788e+07	2.95931e+07	5.65908e+07	5.42213e+07	-7.50466e+06	5.00942e+07	4.6874e+07	3.01594e+07	3.68504e+07	7.27513e+07	39575000	251840000	485490000	162710000	466600000	273690000	140970000	347320000	3.16672e+07	189423	436770000	1.42155e+07	32925000	7.71762e+06	1.30865e+07	4.94659e+07
CD36	ENSG00000135218	1.53362e+07	1.62286e+08	1275300000	394973750	1.92164e+07	5.43439e+06	2.37024e+07	836190000	1.49587e+07	1.34181e+07	-2.66807e+06	2.2159e+07	1.02264e+07	1.98149e+07	1.53362e+07	1151900000	1095000000	2377300000	530610000	1398700000	1441600000	1046300000	1766000000	3.49153e+07	2.81414e+07	2.15024e+07	1.69305e+07	1.59759e+07	15443000	2.37884e+07	1.69231e+07
CD37	ENSG00000104894	4.90075e+07	2.1481e+07	5.94341e+07	2.3009e+07	5.6533e+07	2.99474e+07	2.67222e+07	6.09161e+07	5.99776e+07	9.13968e+06	4.52256e+07	4.90075e+07	5.43426e+07	8.44488e+07	-3.89915e+06	112060000	39397000	8.05491e+07	63108000	81480000	5.57603e+07	9.82786e+06	4.81398e+07	-635572	6.51696e+07	150990000	99966000	5.77981e+07	44702000	51407000	55268000
CD38	ENSG00000004468	3.2363e+07	2.97452e+07	343400000	68293750	97608000	6.45224e+07	3.2363e+07	3.8838e+06	6.97718e+07	-2.06422e+07	3.5308e+07	2.30229e+07	8.44197e+07	-1.16366e+07	7.25927e+07	348820000	338250000	312710000	348550000	233690000	508380000	198630000	423880000	5.30473e+07	42585000	284480000	87636000	111250000	214290000	107580000	61853000
CD3D	ENSG00000167286	5.3015e+07	1.19522e+07	4.86427e+07	1.3483e+07	1769500000	558460000	6.45985e+07	4.91736e+07	5.3015e+07	5.3545e+07	4.64752e+07	1.01571e+08	4.03377e+07	4.68738e+07	5.92181e+07	4.21236e+07	4.3282e+07	5.40035e+07	4.04096e+07	7.03648e+07	1.70418e+07	59652000	6.67006e+07	1781500000	1554700000	689760000	3017400000	1518800000	2658700000	1757500000	2279400000
CD3E	ENSG00000198851	1.66437e+07	4.35211e+06	88454000	1.10448e+08	4235500000	2091845000	1.76066e+06	1.44231e+07	1.68973e+07	2.0829e+07	1.95195e+07	15709000	1.66437e+07	2.05218e+07	9.49961e+06	54548000	49265000	6.15225e+06	365200000	17967000	122360000	318850000	172990000	85140000	3810900000	1667000000	7174100000	3271200000	7397700000	4660100000	6337100000
CD3EAP	ENSG00000117877	42627000	7.33372e+07	2.23765e+07	6.47229e+06	29545000	5.60272e+07	264900000	207180000	95644000	38711000	161690000	41924000	28084000	42627000	30498000	1.14664e+07	15353000	3.24467e+07	2.4752e+07	31180000	15845000	20001000	26065000	2.42955e+07	94807000	2.09961e+07	28562000	258810000	30528000	3.52114e+07	24822000
CD3G	ENSG00000160654	1.87849e+08	5.77028e+07	1.13424e+08	5.6565e+07	785940000	461010000	1.16012e+08	1.24903e+08	2.78562e+08	2.00523e+08	1.87849e+08	1.92097e+08	1.38328e+08	6.44408e+07	2.79815e+08	1.0059e+08	8.88214e+07	2.22091e+08	1.76136e+08	1.26258e+08	2.32736e+08	9.9497e+07	3.30775e+07	490480000	536780000	291820000	1662000000	326240000	1555400000	1035100000	1080900000
CD4	ENSG00000010610	3.37821e+07	1.46306e+07	224440000	35926250	301690000	2.03318e+08	5.37347e+07	4.00638e+07	3.1652e+07	5.37954e+06	6.74616e+07	3.37821e+07	7.06456e+06	2.86549e+07	4.24741e+07	184410000	224300000	183150000	275480000	302860000	249320000	179780000	224580000	55589000	240370000	123470000	239850000	363010000	569460000	440650000	904500000
CD40	ENSG00000101017	3.27957e+07	2.0732e+07	54969500	3.60717e+07	18454000	5.03204e+07	42554000	22098000	99682000	66496000	1.25456e+07	3.27957e+07	36260000	8.34641e+06	2.55365e+07	2.2492e+06	94144000	53600000	43416000	90272000	149370000	56339000	1.59407e+07	1.64829e+07	107740000	191890000	2.41554e+07	1.57231e+06	18042000	14645000	18866000
CD44	ENSG00000026508	118790000	1.70206e+08	7405600000	2779200000	3656600000	525525000	34689000	141090000	90051000	914810000	149880000	257000000	118790000	58946000	61211000	6304500000	7517100000	16992000000	1891100000	8859500000	5495400000	7294100000	9036700000	3527900000	3676000000	2408400000	4781000000	3343400000	3637200000	4686200000	3851900000
CD46	ENSG00000117335	209340000	1.02721e+08	144970000	8.31796e+07	265575000	142385625	244860000	57621000	129530000	420470000	82469000	228390000	29551000	209340000	310950000	149620000	75009000	470610000	140320000	80550000	92188000	160850000	205860000	109560000	276150000	886030000	239960000	255000000	187270000	278210000	299720000
CD47	ENSG00000196776	2987900000	1.44089e+09	1320600000	4.411e+08	3319700000	1743201250	2612500000	920850000	4730900000	2038300000	1605200000	2987900000	6323400000	5374900000	3241700000	1299400000	983780000	2252000000	525050000	1292900000	1548900000	2287900000	1341800000	1989700000	8184000000	5078500000	823790000	4022000000	2446000000	4538000000	2617400000
CD48	ENSG00000117091	1.05959e+08	3.41439e+07	318100000	70152500	514365000	1.23391e+08	1.40249e+08	4.24924e+07	1.05959e+08	5.58212e+07	9.21026e+07	1.45027e+08	1.00561e+08	1.70361e+08	1.38477e+08	327990000	148380000	416170000	414780000	256390000	403720000	308210000	288460000	253900000	402780000	633990000	529640000	339650000	701800000	499090000	612200000
CD5	ENSG00000110448	4.73885e+07	2.2434e+07	6.10848e+07	2.6971e+07	1295550000	585791875	5.16113e+07	9.97088e+07	4.13458e+07	7.85646e+06	4.73885e+07	3.29405e+07	3.3972e+07	8.81079e+07	7.11699e+07	6.60746e+07	8.73636e+07	1.43865e+07	2.09417e+07	8.88106e+07	45608000	110550000	56095000	1158100000	1446600000	910930000	1602600000	1303900000	1287200000	1159800000	3943800000
CD53	ENSG00000143119	2.36871e+07	1.51088e+07	603590000	243290625	351850000	322643125	1.95065e+06	2.25596e+07	338943	4.29603e+07	4.64409e+07	2.77472e+07	2.36871e+07	5.83513e+07	1.78611e+07	501050000	649310000	1161900000	1257600000	557870000	401050000	540380000	716190000	318380000	168350000	1775200000	403790000	198040000	218840000	409100000	385320000
CD55	ENSG00000196352	193320000	2.05447e+08	363185000	175871750	197385000	2.19742e+08	468650000	34253000	193320000	250690000	884330000	144710000	74417000	444030000	123100000	236070000	614010000	818440000	401640000	153030000	95506000	391930000	334440000	4.40921e+07	313370000	953420000	131590000	217640000	142010000	560480000	177130000
CD58	ENSG00000116815	3.19617e+07	1.23398e+07	59357000	4.95875e+07	54709500	45665875	76188000	4.52431e+06	31441000	2.24157e+07	31744000	3.88124e+07	3.36304e+07	4.61521e+07	3.19617e+07	69086000	4.77866e+06	227340000	3.37338e+07	108850000	97242000	36227000	49628000	60324000	83666000	250270000	52764000	37729000	30055000	33627000	56655000
CD59	ENSG00000085063	2143200000	1.17143e+09	983865000	217156250	1564150000	2021140625	2143200000	2019900000	1884600000	7739700000	1961500000	2272100000	1656900000	2487100000	3159400000	583510000	1254200000	1420200000	1024800000	1080000000	726540000	942930000	788970000	1197100000	1625100000	10711000000	1002700000	1729400000	1503200000	1309100000	1933900000
CD6	ENSG00000013725	4.53439e+06	1.95511e+06	16357000	6.97286e+06	491475000	252083875	6.78749e+06	628459	9.59646e+06	4.53439e+06	3.87656e+06	4.43715e+06	4.7019e+06	-367530	4.61159e+06	4.7741e+06	1.00117e+07	15010000	21529000	4779300	17704000	25957000	25168000	51855000	572020000	29874000	448750000	343940000	534200000	799280000	985590000
CD63	ENSG00000135404	841100000	3.87669e+08	1207150000	493196250	713835000	3.4483e+09	2184800000	720680000	623030000	1579400000	1053300000	497170000	841100000	811060000	908430000	1225900000	1335800000	3254100000	1584600000	1076500000	1188400000	798810000	999550000	1075800000	961280000	16373000000	219620000	790490000	232380000	637180000	348620000
CD68	ENSG00000129226	76088000	2.69961e+07	2392800000	821615625	1.01092e+08	4.98561e+07	76088000	90287000	9.04151e+07	84219000	1.24056e+07	71098000	4.29291e+07	1.25086e+08	3.10384e+07	3658100000	2986300000	1228000000	1285500000	1191800000	3509400000	2334500000	2451100000	1.83489e+08	8.31022e+07	8.32595e+07	1.39546e+08	1.18924e+08	158730000	2.04964e+07	1.49826e+07
CD74	ENSG00000019582	35074000	1.88359e+07	32464500	8.50111e+06	2.95121e+07	8.74602e+06	2.34359e+07	4.12173e+07	104540000	5.73044e+06	1.51529e+07	35074000	4.00139e+07	26588000	5.15843e+07	54082000	3.1322e+07	1.64034e+07	33101000	31828000	3.60333e+07	1.78859e+07	4.22318e+07	4.35888e+07	2.87947e+07	2.89084e+07	2.33195e+07	53813000	1.92191e+07	3.01158e+07	3.67873e+07
	ENSG00000019582	4322900000	1.88684e+09	4186750000	904762500	3576250000	3767011250	157250000	4322900000	6829800000	3828900000	2655600000	7696700000	4659200000	4510400000	490050000	4584700000	2596600000	4738800000	5603100000	4574500000	3799000000	3298700000	2568700000	3315500000	14206000000	7542100000	1439700000	9774300000	2914000000	3837000000	849680000
CD81	ENSG00000110651	757800000	5.43296e+08	943800000	239068125	662780000	1.73608e+08	2220000000	246920000	1222900000	1089300000	1344700000	757800000	325290000	259630000	255610000	1553200000	808610000	847560000	809670000	1294400000	988650000	898950000	1294500000	4.97544e+07	1130700000	638140000	653490000	782340000	586220000	672070000	731360000
CD82	ENSG00000085117	28923000	2.45904e+07	45452000	2.61368e+07	72552500	9.70173e+07	28923000	35998000	20487000	63248000	1.23824e+07	76155000	19882000	11497000	91167000	1.53528e+07	1.45837e+07	52371000	86374000	38533000	95099000	22197000	65917000	2.43193e+06	75427000	317190000	86008000	69678000	24658000	48321000	302410000
CD84	ENSG00000066294	3.34132e+06	6.3746e+06	1207300000	511626250	93861000	4.33756e+07	2.14614e+06	4364800	2.82032e+06	35441000	7012000	3.34132e+06	615620	1.73194e+06	4.4797e+06	1366400000	2399000000	1524300000	328330000	911750000	956710000	1048200000	2048300000	48338000	63896000	14538000	165730000	90390000	107010000	97332000	193560000
CD8A	ENSG00000153563	39704000	7.82495e+06	3.17319e+07	4.1619e+07	735205000	6.42834e+08	4.16689e+07	4.8934e+07	3.63593e+07	1.05829e+07	39704000	3.67327e+07	4.55648e+07	2.91285e+07	4.43603e+07	29887000	28154000	2.38705e+07	138430000	3.11268e+07	42790000	146260000	32337000	2065500000	461050000	356710000	2358300000	468600000	878330000	1344400000	592080000
CD8B	ENSG00000172116	4.50241e+07	2.00832e+07	2.65894e+07	2.07954e+07	108625500	58882250	5.62833e+07	9.61127e+07	3.15964e+07	7.76856e+07	4.50241e+07	2.01005e+07	5.22914e+07	2.48008e+07	2.81018e+07	2.86656e+07	2.40762e+07	6.18722e+07	6.67508e+07	2.29271e+07	2.30823e+06	6.59616e+07	2.45132e+07	136400000	190460000	80851000	239190000	44193000	160610000	66221000	64337000
CD9	ENSG00000010278	9509100000	2.8426e+09	890955000	7.55839e+08	1995550000	947468375	4349800000	5757700000	3832900000	9509100000	10449000000	13665000000	11277000000	10971000000	7731400000	648380000	47335000	916350000	479850000	2620800000	1004500000	2731000000	865560000	66104000	1772300000	3609600000	1587000000	3697100000	1927000000	3207000000	2064100000
CD93	ENSG00000125810	5.27772e+07	2.91856e+07	129280000	6.59129e+07	7.68039e+07	3.9292e+07	-1.57833e+07	5.19071e+07	1.19677e+08	7.85266e+07	5.60985e+06	6.3547e+07	6.1258e+07	5.27772e+07	2.70172e+07	126210000	57501000	346480000	132350000	77222000	132740000	117820000	219670000	6.7309e+07	1.38332e+08	201460000	8.08306e+07	3.88739e+07	7.27771e+07	5.55565e+07	1.00885e+08
CD99	ENSG00000002586	1.00959e+07	2.87036e+07	93713000	5.71263e+07	82164500	1.04189e+08	1.23929e+07	101620000	4.43288e+06	84299000	1.00959e+07	8.88326e+06	8.63143e+06	9095100	1.59361e+07	97899000	221130000	129690000	229760000	51476000	89527000	69988000	49396000	1.28473e+07	351250000	142540000	312720000	99925000	64404000	31148000	24507000
CDA	ENSG00000158825	9.01205e+07	4.53239e+07	217260000	1.76722e+08	1.25815e+08	1.24525e+08	4.91032e+07	9.01205e+07	4.83235e+07	99040000	-1.54989e+07	9.27518e+07	1.81244e+08	1.73435e+08	6.0222e+07	548120000	183030000	514110000	572170000	251490000	169620000	110960000	123870000	368860000	1.04057e+08	526720000	9.29403e+07	1.22396e+08	1.12337e+08	1.33383e+08	1.29234e+08
CDC123	ENSG00000151465	24382000	8.78916e+06	35535500	9.89049e+06	23031500	4.29012e+06	24382000	31104000	15865000	4.50727e+06	1.28139e+07	2.20162e+07	43377000	34095000	2.50352e+07	2.56324e+07	56377000	35510000	27191000	45998000	48768000	35561000	22512000	2.06905e+07	2.6064e+07	1.46245e+07	21336000	26234000	35977000	24380000	21683000
CDC16	ENSG00000130177	288460000	9.18793e+07	154175000	4.51637e+07	213195000	7.97002e+07	102190000	318510000	213270000	116310000	476650000	331190000	288460000	254080000	372780000	129790000	211670000	60281000	1.01189e+08	208400000	178560000	181130000	127190000	50389000	134330000	1.05779e+07	267430000	248150000	233660000	229860000	196530000
CDC23	ENSG00000094880	304350000	2.23381e+08	235835000	36971250	296600000	127876250	304350000	164230000	218360000	216570000	355120000	568590000	272990000	734370000	970670000	208490000	133170000	263150000	227890000	229660000	242010000	328900000	260920000	170240000	187090000	32390000	403390000	380110000	287410000	305790000	610850000
CDC27	ENSG00000004897	101290000	4.58357e+07	84956000	2.51872e+07	108665000	47461000	73490000	39693000	87804000	63712000	198950000	101290000	133310000	210220000	121580000	81297000	34788000	2.53142e+07	137510000	92632000	82796000	87116000	101950000	100260000	53911000	196670000	198950000	165480000	117070000	86902000	70773000
CDC37	ENSG00000105401	1435900000	8.84654e+08	2657850000	414962500	1884200000	462682500	3118000000	1199900000	4807300000	1514700000	1435900000	1414100000	1315100000	1537800000	1406800000	2911300000	2766400000	2696900000	3871300000	2618800000	2147200000	2127400000	2032800000	843540000	2020700000	2535200000	2690800000	1434600000	2059400000	1747700000	1578800000
CDC37L1	ENSG00000106993	1.20117e+07	1.9187e+07	1.10808e+07	4.91177e+06	1.90661e+07	5.32239e+06	5.87754e+06	45029000	1.20117e+07	1.60872e+06	78156000	18552000	8.26597e+06	35003000	11035000	9.95458e+06	12207000	7.47271e+06	1.56928e+07	13413000	5.15398e+06	27708000	7.5091e+06	1.29734e+07	1.48142e+07	1.80293e+07	20103000	11268000	29328000	28223000	2.201e+07
CDC40	ENSG00000168438	309210000	1.46029e+08	165260000	7.8765e+07	424855000	248955875	139870000	290100000	430760000	115630000	563080000	511230000	519200000	196980000	309210000	206690000	45173000	342240000	147550000	129350000	105280000	182970000	321360000	90313000	730410000	188600000	794120000	590590000	602250000	259120000	187690000
CDC42	ENSG00000070831	9560600000	1.4198e+09	15930000000	2256168750	8801950000	4731862500	7321400000	5915600000	8628700000	9806600000	10930000000	11470000000	8773300000	9560600000	10907000000	15950000000	15138000000	6867100000	17464000000	14208000000	17944000000	15910000000	16918000000	5191500000	3703900000	5082800000	11868000000	5735900000	17763000000	12633000000	15305000000
CDC42BPA	ENSG00000143776	240330000	1.70727e+08	9.43117e+07	6.31717e+07	4.14523e+07	2.80708e+07	536840000	52201000	390590000	57481000	206450000	198490000	610780000	448640000	240330000	273100000	5.81635e+07	143470000	5.43666e+07	56947000	1.16295e+07	130460000	139450000	3.02405e+07	3.61036e+07	4.68009e+07	3.30135e+07	2.6804e+07	6.26825e+07	54983000	163010000
CDC42BPB	ENSG00000198752	362650000	1.41776e+08	194540000	19882500	118901000	6.76255e+07	267050000	846990000	341220000	611340000	508410000	362650000	298600000	336600000	466540000	186870000	191650000	209230000	197430000	222050000	157880000	238530000	171780000	3.5238e+07	36528000	225840000	97202000	201310000	3.00284e+07	172250000	140600000
CDC42BPG	ENSG00000171219	18826000	4.47066e+07	8.65833e+06	5.96161e+06	9.12663e+06	5.9781e+06	150950000	127980000	28251000	17545000	75159000	10977000	13730000	18826000	15310000	1.36758e+07	7.85549e+06	9.46116e+06	1.73707e+07	2.27906e+07	1.21428e+06	3.73765e+06	3.86943e+06	2.25852e+07	9.77461e+06	8.26849e+06	446742	3.17158e+06	1.6498e+07	8.47864e+06	1.72607e+07
CDC42EP4	ENSG00000179604	193000000	1.23246e+08	1.42146e+08	4.94399e+07	2.08802e+08	8.61952e+07	140970000	143720000	193000000	217520000	767320000	306020000	155300000	188880000	221560000	2.62291e+07	1.50824e+08	2.09774e+08	1.33468e+08	4.32941e+07	1.33227e+08	1.62711e+08	2.08429e+08	-7.86462e+07	1.55579e+08	2.18083e+08	1.43778e+08	1.99521e+08	2.23927e+08	2.90576e+08	3.5516e+08
CDC5L	ENSG00000096401	2061700000	2.95274e+08	1247100000	554075625	2121350000	692533750	2456800000	2104000000	1783700000	1565000000	2686700000	2061700000	2114200000	1630100000	1768200000	1824000000	1119700000	712890000	3397900000	1129400000	1304800000	1344300000	1189400000	272230000	2550300000	1676200000	2957500000	3461100000	2333200000	1909500000	1903900000
CDC73	ENSG00000134371	796690000	2.49901e+08	604075000	1.3684e+08	759925000	188343750	1339000000	537870000	796690000	467930000	699390000	1228800000	744000000	1014900000	1038200000	627380000	529410000	452870000	580770000	566630000	868080000	974730000	687200000	984870000	778370000	594840000	741480000	1026800000	631450000	626310000	1217200000
CDCA5	ENSG00000146670	51675000	2.44917e+07	1.83249e+07	8.54516e+06	1.67496e+07	1.362e+07	112260000	45168000	69117000	3.34473e+07	59615000	51675000	37315000	35496000	115300000	3.09433e+07	2.01923e+07	2.47739e+07	3.57777e+06	1.64574e+07	1.96015e+06	2.43304e+07	9.8833e+06	-2.24595e+06	1.18603e+07	3.96316e+07	7.10613e+06	1.4059e+07	3.88761e+07	3.87917e+07	1.94401e+07
CDCA8	ENSG00000134690	96553000	7.38347e+07	4.09487e+07	9.69574e+06	7.03606e+07	1.95144e+07	318860000	46607000	95091000	60714000	217670000	115590000	69076000	96553000	203670000	3.6232e+07	4.95896e+07	5.30248e+07	4.27779e+07	3.91195e+07	4.46887e+07	4.8391e+06	3.43964e+07	7.6049e+07	85728000	3.19976e+07	4.73298e+07	80231000	6.46723e+07	3.11083e+07	8.55331e+07
CDCP1	ENSG00000163814	47384000	4.486e+07	2.36265e+07	8.50026e+06	2.54323e+07	2.19577e+07	22054000	47384000	77265000	197570000	24468000	120360000	7.71142e+06	26971000	56192000	2.07833e+07	3.95009e+07	19580.2	1.77029e+07	3.77716e+07	2.71987e+07	2.26082e+07	2.46449e+07	1.99343e+07	91255000	26316000	381455	58801000	2.45485e+07	29917000	-2.25284e+06
CDH1	ENSG00000039068	1628400000	5.86125e+08	33081000	4.61093e+07	258170000	1.71763e+08	2014100000	1620700000	1944200000	3789400000	1284000000	969810000	2346800000	1628400000	1180700000	79934000	2.51249e+07	30933000	21959000	35229000	30687000	232900000	56820000	23385000	773390000	318630000	85598000	218170000	229750000	513360000	286590000
CDH2	ENSG00000170558	108200000	1.59422e+08	7.56282e+06	2.55322e+06	1.22211e+07	2.14557e+07	255530000	577160000	63805000	15575000	222920000	9.09534e+06	46922000	108200000	430590000	9.46715e+06	8.11004e+06	7.0156e+06	1.01918e+07	6.67173e+06	5.50146e+06	6.32052e+06	1.68533e+07	6.27992e+06	33258000	1.8713e+07	1.38141e+07	9.97357e+06	1.21383e+06	10628000	101380000
CDH6	ENSG00000113361	431870000	3.97056e+08	3.22636e+07	1.37262e+07	5.85727e+07	4.52652e+07	847280000	285360000	54824000	696180000	1259300000	431870000	107910000	1182200000	81046000	1.94179e+07	4.82789e+07	2.97018e+07	-1.77676e+07	3.12781e+07	3.32491e+07	37980000	4.4083e+07	6.08691e+07	5.62762e+07	2.72929e+07	64445000	103900000	-1.22657e+07	212460000	28220000
CDIPT	ENSG00000103502	865970000	3.99996e+08	619930000	8.43216e+07	1221700000	2.63023e+08	216080000	1577100000	911790000	440070000	682180000	865970000	1466900000	465600000	1420100000	598390000	618970000	560080000	620890000	677790000	577740000	686820000	960690000	1226700000	1359000000	790740000	1216700000	1652500000	778490000	851180000	1384700000
CDK1	ENSG00000170312	1195000000	6.18861e+08	53248000	5.06822e+07	169825000	2.07036e+08	3693000000	1219400000	1195000000	363770000	1386500000	1732300000	819890000	847140000	823770000	57646000	54621000	8.69475e+06	110160000	236390000	27228000	51875000	28670000	44826000	338540000	5624800	112120000	952640000	321630000	227530000	89533000
CDK11B	ENSG00000248333	1070000000	1.97536e+08	1036400000	86934375	1395650000	553263750	959030000	1253600000	787340000	1233400000	1062500000	1899900000	1171200000	1068700000	1070000000	920440000	1010400000	1013600000	1059200000	1267600000	947560000	1107700000	1151800000	210680000	1475400000	614810000	1556500000	2981300000	1072200000	1626500000	1315900000
CDK12	ENSG00000167258	55244000	1.94511e+07	45595500	12018875	62983500	1.84231e+07	86123000	79535000	52627000	16521000	89147000	26595000	62559000	48776000	55244000	46215000	45245000	29610000	84317000	61726000	34086000	45946000	44725000	2.41936e+07	54740000	3.44754e+07	81007000	79295000	67936000	90587000	58031000
CDK13	ENSG00000065883	557850000	1.2745e+08	700620000	1.82052e+08	620645000	9.46998e+07	530500000	404180000	530360000	557850000	1117300000	630140000	641680000	499970000	661510000	980690000	953860000	516860000	1035300000	494110000	666120000	735120000	595650000	5.37789e+08	457460000	5.24793e+08	910340000	682700000	638320000	649250000	602970000
CDK16	ENSG00000102225	63046000	73084000	1.18811e+07	1.06978e+07	1.75225e+07	1.05319e+07	63046000	143650000	13667000	79672000	192320000	36567000	22742000	272490000	14592000	12473000	1.28487e+07	1.12891e+07	6.20983e+06	8.81371e+06	4.84371e+06	59304000	1.65769e+07	1.73709e+07	1.84335e+06	1.52547e+07	15058000	55951000	28785000	17674000	18497000
CDK17	ENSG00000059758	17706000	1.23487e+07	20161000	6.92699e+06	2.29607e+07	1.6421e+07	51412000	24532000	19017000	-1.33631e+07	17706000	1.49208e+07	1.03223e+07	1.51722e+07	3.92974e+07	18868000	1.34377e+07	1.2672e+07	8.89764e+06	3.24913e+07	24325000	31021000	21454000	3.79648e+06	1.80655e+07	1.48644e+07	34324000	-1.06062e+07	27856000	41168000	54140000
CDK18	ENSG00000117266	35083000	1.62339e+07	1.0253e+07	7.19801e+06	1.20273e+07	4.56144e+06	97611000	14139000	31327000	35083000	46815000	40914000	2.03404e+07	47634000	25960000	6.56482e+06	1.818e+07	1.96112e+07	1.39412e+07	3.72651e+06	-731770	4.34486e+06	1.97561e+07	1.14432e+07	5.25133e+06	1.11167e+07	3.78358e+06	17868000	2.16393e+07	1.59677e+07	1.26114e+07
CDK19	ENSG00000155111	32325000	8.1479e+06	26306000	8.25942e+06	27795000	5.85864e+06	43747000	32325000	21716000	19026000	36110000	39740000	19974000	37703000	24986000	29134000	14095000	1.30685e+07	2.23702e+07	29997000	23478000	48240000	31716000	3.15356e+07	29021000	1.20196e+07	23223000	2.38109e+07	26569000	38328000	33607000
CDK2	ENSG00000123374	582320000	3.40524e+08	72570500	2.55798e+07	65536500	6.09193e+07	1399700000	407510000	238730000	220750000	1199000000	179210000	814130000	582320000	600070000	22654000	28812000	86372000	110150000	71025000	74116000	94203000	46343000	21690000	24283000	1.50978e+07	75030000	56043000	247630000	104610000	152930000
CDK4	ENSG00000135446	147310000	1.03172e+08	2.81496e+07	6.17938e+06	2.87564e+07	2.6039e+07	230740000	147310000	52741000	93680000	559700000	107740000	264960000	204020000	128190000	3.24816e+07	1.3452e+07	4.27444e+07	3.19759e+07	2.25509e+07	24727000	26668000	2.96311e+07	2.07957e+07	2.22501e+07	4.2123e+07	1.07471e+07	94960000	79872000	3.52626e+07	-5.21304e+06
CDK5	ENSG00000164885	253290000	8.99215e+07	175000000	32691250	110969000	7.90384e+07	287910000	349570000	219620000	166600000	626080000	273160000	161340000	239170000	253290000	111350000	147090000	193740000	268400000	179810000	170190000	203070000	154860000	3.82847e+07	74642000	6.88215e+07	358420000	95448000	241850000	132510000	126490000
CDK5RAP1	ENSG00000101391	92106000	5.99059e+07	2.29766e+07	7.88663e+06	48215500	3.22022e+07	91207000	152240000	223470000	35588000	80536000	68073000	126600000	92106000	275710000	3.1344e+07	1.50698e+07	1.2171e+07	1.9197e+07	2.67562e+07	4.09458e+07	2.67699e+07	1.62851e+07	39587000	81000000	-8.94542e+06	21554000	91188000	-2.20825e+06	56844000	78573000
CDK5RAP2	ENSG00000136861	55820000	2.19102e+07	2.42045e+07	1.57145e+07	4.9116e+07	2.84489e+07	64764000	55820000	2.80533e+07	2.55017e+07	91454000	31541000	95725000	41321000	71319000	1.99854e+07	5.04484e+07	9.40368e+06	-5.68226e+06	6.23264e+07	3.10674e+07	2.29943e+07	2.54148e+07	2.24666e+07	3.84879e+07	2.17293e+07	104120000	91241000	5.4938e+06	60664000	59744000
CDK5RAP3	ENSG00000108465	1000100000	2.77343e+08	1429000000	2.48177e+08	965190000	2.07815e+08	484840000	821130000	835950000	1000100000	1107700000	824630000	1600100000	1364600000	1347400000	1419600000	1898100000	1022800000	993970000	1470100000	1715800000	1160100000	1438400000	467120000	947920000	599970000	1187100000	982460000	1143300000	1204000000	881760000
CDK6	ENSG00000105810	2.04698e+07	2.49086e+07	33793000	2.29091e+07	101835000	79503375	146720000	31660000	2.04698e+07	18463000	22826000	1.70636e+07	13155000	1.71508e+07	24173000	26910000	18015000	5.91831e+06	99304000	72737000	31871000	45635000	35715000	33520000	25692000	103230000	276980000	54244000	289970000	100440000	111670000
CDK7	ENSG00000134058	95388000	4.45763e+07	63253500	9649750	88916500	2.33426e+07	74045000	195190000	53361000	93903000	67713000	112890000	161940000	95388000	192410000	56596000	47318000	56085000	67664000	71353000	58843000	83345000	73678000	7.09755e+07	37288000	62413000	92535000	124010000	109350000	85298000	116820000
CDK9	ENSG00000136807	198670000	9.9803e+07	99155500	20862000	172500000	26449375	434030000	118570000	192940000	125770000	305530000	156320000	419610000	198670000	283050000	141150000	55597000	131240000	104550000	93761000	87892000	107750000	80544000	128070000	178050000	116230000	183460000	222330000	146200000	182170000	166950000
CDKAL1	ENSG00000145996	119130000	4.37399e+07	59150500	1.13232e+07	5.85752e+07	2.10062e+07	200200000	62897000	66733000	150170000	153970000	36250000	119130000	148450000	97363000	60795000	90911000	4.9929e+07	57506000	73980000	72167000	53709000	52377000	37408000	38265000	5.24213e+07	104140000	35741000	81745000	64729000	81271000
CDKN1B	ENSG00000111276	2.38996e+07	5.99722e+06	1.7652e+07	7.93238e+06	31716500	2.57789e+07	21957000	23274000	17442000	2.7067e+07	2.92915e+07	2.38996e+07	25493000	43636000	9.5648e+06	9.55355e+06	9.29869e+06	1.584e+07	39603000	2.69179e+07	1.56649e+07	26139000	19464000	2.78247e+07	34317000	1.26965e+07	145930000	29116000	34592000	22486000	35554000
CDKN2A	ENSG00000147889	247580000	1.24867e+08	2.77957e+07	1.11541e+07	6.14378e+07	6.38704e+07	46726000	337300000	247580000	79582000	32044000	286250000	493970000	369820000	218160000	3.28393e+07	1.5096e+07	3.16568e+07	2.39346e+07	33504000	16642000	53366000	6.46085e+06	82923000	1.45475e+07	1.88916e+07	3.99525e+07	295130000	112960000	101870000	1.23342e+07
CDKN2AIP	ENSG00000168564	633330000	2.00307e+08	645995000	1.33299e+08	920170000	2.05863e+08	1242200000	707710000	633330000	474900000	907330000	179780000	672050000	516900000	578590000	696670000	459300000	347200000	748330000	722820000	729100000	595320000	435730000	913450000	665910000	474360000	1224800000	860180000	1195900000	1201300000	926890000
CDKN2AIPNL	ENSG00000237190	62602000	9.10772e+07	1.03455e+07	3.56617e+07	45701500	2.80393e+07	10184000	1.30808e+07	24340000	68970000	-5.57937e+06	284350000	267390000	62602000	149830000	15662000	-1.06604e+06	46971000	4.25097e+06	157110000	2.11738e+06	6588500	1.41025e+07	1.07832e+07	7.72506e+06	32506000	63170000	58897000	90719000	93155000	30612000
CDR2L	ENSG00000109089	63834000	4.33297e+07	3.44377e+07	1.07713e+07	4.39564e+07	1.14423e+07	90387000	252130000	35185000	96937000	98173000	52574000	31404000	63834000	50324000	2.62121e+07	3.68908e+07	4.32948e+07	4.94272e+07	5.85246e+07	3.03806e+07	3.19846e+07	1.33894e+07	4.4026e+07	4.65141e+07	1.91672e+07	5.60581e+07	3.80933e+07	5.4928e+07	4.38868e+07	1.67565e+07
CDS2	ENSG00000101290	176680000	6.07714e+07	405670000	111673750	548380000	164868750	74999000	215490000	192560000	176680000	79883000	136710000	277740000	261030000	114960000	558530000	491740000	570360000	470260000	251170000	341080000	289040000	316210000	843980000	479710000	723520000	409300000	617050000	368420000	653750000	261920000
CDV3	ENSG00000091527	541360000	2.56091e+08	1086650000	173153750	207225000	186042625	541360000	550560000	493270000	584840000	866810000	26707000	62464000	702310000	51791000	1484300000	729030000	852420000	1297800000	1072300000	1101000000	1120600000	964720000	135690000	563740000	162870000	413030000	668830000	251580000	119440000	88632000
CDYL	ENSG00000153046	138300000	4.87241e+07	2.91821e+07	1.27262e+07	66563000	3.05581e+07	241090000	68850000	183520000	36593000	125010000	151340000	205230000	138300000	114390000	1.79229e+07	2.14403e+07	8.76353e+06	2.56682e+07	3.3246e+07	5.73947e+07	5.2268e+07	3.2696e+07	3.1466e+07	104420000	4.60809e+06	99890000	80377000	80925000	52749000	32324000
CEACAM1	ENSG00000079385	3.45586e+06	3.93637e+07	25552000	1.1047e+08	83695000	1.93824e+08	3295100	2.25281e+06	32229000	192610000	6946600	3.45586e+06	3065800	49997000	765309	25574000	25530000	525360000	3.99432e+06	12205000	4.92136e+06	42774000	27478000	2.46478e+06	130760000	958610000	19265000	176350000	11663000	95982000	71408000
CEACAM6	ENSG00000086548	1.39868e+07	1.57101e+07	180750000	5.3021e+08	168965000	9.74852e+08	5.88121e+06	2.18308e+06	9.45689e+06	79552000	1.58574e+07	1.03121e+06	1.39868e+07	20383000	3.03065e+07	209220000	222750000	2553300000	14661000	86907000	1.13428e+07	186630000	174870000	164870000	377280000	4629600000	11820000	352210000	1.92767e+07	173060000	113420000
CEACAM8	ENSG00000124469	4.5614e+06	4.86015e+07	145265000	1.64406e+09	533090000	1.57467e+09	8.97683e+06	5.7931e+06	4.5614e+06	251010000	1.26673e+06	9663200	3.50237e+06	1.94677e+06	4.01059e+06	225930000	143520000	7655700000	96290000	91380000	7307400	268510000	147010000	206520000	677530000	7679500000	41086000	1364800000	10903000	657490000	408690000
CEBPB	ENSG00000172216	216500000	7.95911e+07	669625000	177085625	64863000	1.975e+08	365320000	139040000	124440000	191900000	347740000	279720000	216500000	275380000	107460000	889550000	361350000	680760000	1235600000	658490000	685630000	602150000	553700000	6.42386e+07	523220000	64194000	6.75935e+07	654710000	48040000	64385000	65341000
CEBPD	ENSG00000221869	19613000	8.72402e+06	7.50534e+06	8.18261e+06	1.34187e+07	3.78292e+06	39336000	8028800	12734000	19613000	6.04044e+06	23679000	24770000	19805000	4.29458e+06	1.23024e+07	36289000	7.24498e+06	4.13745e+06	-677708	2.6737e+06	1.64638e+07	7.7657e+06	6.75644e+06	1.31453e+07	1.06158e+07	1.45236e+07	23385000	13692000	9.97451e+06	1.88126e+07
CEBPZ	ENSG00000115816	1015600000	3.54501e+08	160165000	6.46482e+07	659200000	755889875	1333400000	822370000	895960000	499110000	1015600000	2148400000	1283700000	701760000	1253800000	48277000	89062000	244410000	150130000	321330000	170200000	211500000	148150000	76192000	2246300000	361210000	669060000	2792100000	651990000	596100000	666410000
CECR1	ENSG00000093072	9.7959e+07	3.67672e+07	627365000	261200000	307705000	156340750	6.38177e+07	2.05923e+08	9.7959e+07	1.17405e+08	4.30056e+07	9.09438e+07	1.01209e+08	1.35124e+07	1.13872e+08	832260000	755030000	494630000	1757500000	602540000	555400000	530290000	652190000	414770000	210550000	91044000	901900000	240270000	359620000	255790000	372090000
CECR5	ENSG00000069998	688010000	3.9372e+08	1000010000	233745000	968070000	347899625	129390000	1773100000	931010000	290530000	1022100000	981340000	688010000	409190000	380900000	1253900000	721520000	971720000	1608400000	1040700000	1028300000	655770000	712330000	1663600000	1336400000	86903000	919340000	1295200000	1016800000	619160000	903400000
CELF1	ENSG00000149187	374170000	1.7075e+08	137475000	4.57143e+07	132615000	7.36526e+07	568570000	316740000	364080000	329400000	1112000000	374170000	527980000	363800000	573080000	117600000	151950000	21437000	246010000	116710000	138920000	213030000	136030000	69254000	41718000	-5.75312e+06	241650000	244610000	136970000	199470000	128260000
CELF2	ENSG00000048740	178320000	7.77925e+07	1186650000	356361875	1246150000	477085000	178320000	267120000	46390000	227040000	125330000	193980000	388290000	113110000	94738000	1516300000	1445800000	731800000	2412300000	1203800000	1169500000	1097300000	953740000	1169200000	611510000	243510000	2724300000	1022600000	1377700000	1323100000	1438400000
CELSR1	ENSG00000075275	96654000	5.31659e+07	4.23293e+07	8.75947e+07	6.97089e+07	2.03592e+07	108770000	53314000	192010000	96654000	94755000	216920000	186450000	85466000	34061000	74647000	2.58456e+07	5.07477e+07	438400000	-945516	4.15361e+07	4.31225e+07	3.08147e+07	6.60507e+07	73367000	4.07689e+07	52828000	113170000	77318000	43904000	102570000
CELSR2	ENSG00000143126	447680000	2.47852e+08	4.36623e+06	2.03596e+06	7.41917e+06	2.68029e+07	523780000	14082000	447680000	517950000	655960000	469520000	39943000	7487100	22802000	7.93507e+06	3.71304e+06	3.99912e+06	3.40348e+06	1.07537e+07	2.56039e+06	4.73335e+06	5.38701e+06	6.68564e+06	39898000	3.57903e+06	3796500	116600000	31259000	4.81694e+06	8152700
CEND1	ENSG00000184524	1.28571e+07	2.91126e+08	6.96589e+06	4.28755e+06	1.3559e+07	5.08423e+07	6.52023e+06	1493900000	1.28571e+07	1.29705e+07	8494200	212450000	5.2875e+06	7.273e+06	23528000	6.21126e+06	-2.26652e+06	9.6014e+06	9.83794e+06	20541000	7.72053e+06	6.09447e+06	3.36129e+06	63207000	3.73915e+06	2.43593e+07	16542000	230170000	1.05759e+07	4.64755e+06	6.79011e+06
CENPA	ENSG00000115163	86822000	7.69933e+07	3.54804e+07	8.31945e+06	5.85423e+07	6.71677e+07	3.9416e+07	113020000	6.40254e+07	2.46203e+07	2.76072e+07	109180000	86822000	140640000	437590000	3.26974e+07	3.63377e+07	4.95431e+07	2.4854e+07	2.73026e+07	5.47382e+07	34623000	4.2452e+07	4.15776e+07	2.60792e+07	2.07308e+06	2.03912e+07	176890000	75507000	178230000	174130000
CENPB	ENSG00000125817	180160000	1.27139e+08	50658500	3.79338e+07	287595000	118852500	214840000	125770000	180160000	278250000	152690000	378400000	663630000	107950000	142770000	120010000	21595000	2.83441e+07	-4.57885e+06	104980000	105360000	59899000	41418000	263600000	433860000	197850000	483570000	511200000	311590000	160420000	179830000
CENPC	ENSG00000145241	89510000	3.18137e+07	62344000	16310500	190315000	8.96798e+07	89510000	132790000	29464000	47848000	90010000	158510000	105620000	47743000	78406000	76886000	41566000	28876000	63363000	66113000	105510000	61325000	49621000	3.73952e+07	106660000	21590000	181820000	241390000	326810000	283830000	198810000
CENPF	ENSG00000117724	926980000	5.30913e+08	1.2645e+07	1.04047e+08	42228500	1.19151e+08	1535400000	926980000	111680000	60586000	499370000	1232500000	438750000	1033200000	2035400000	1.20078e+07	487670000	1.32822e+07	7.96018e+06	1.7596e+07	1.05667e+07	22015000	745895	1.81546e+07	62256000	1.49298e+07	11748000	151500000	22201000	564830000	113290000
CENPM	ENSG00000100162	70395000	1.29916e+07	4.40783e+07	1.67849e+07	4.05951e+07	1.93185e+07	72785000	58933000	46009000	6.82647e+07	82799000	102630000	70395000	41215000	70827000	3.83051e+07	7.73889e+07	8.02647e+07	2.08073e+07	6.17464e+07	4.66932e+07	3.9359e+07	4.14634e+07	2.89361e+07	-9.42431e+06	6.99066e+07	52645000	4.31879e+07	3.80024e+07	7.56557e+07	2.93326e+07
CENPV	ENSG00000166582	1.28606e+07	6.50295e+06	1.47404e+07	9.12027e+06	3.65498e+07	1.30704e+07	1.28606e+07	23716000	883428	1.96281e+07	9.87095e+06	1.17706e+07	2.39049e+07	19917000	7.72961e+06	9.23495e+06	7.17197e+06	4.01278e+07	2.06083e+07	2.58865e+07	8.62128e+06	2.02458e+07	8.87802e+06	22099000	2.74095e+07	60268000	45690000	23454000	23474000	47309000	47733000
CEP128	ENSG00000100629	2.51776e+07	1.85661e+07	117750000	1.1069e+08	102530000	3.79498e+07	4.2404e+07	2.51776e+07	2.18678e+07	1.10051e+07	3.61335e+07	5.61783e+06	1.35332e+07	79271000	54338000	488010000	3.13e+07	240460000	26721000	191770000	120660000	59523000	114840000	4.93352e+07	63974000	3.18622e+07	141580000	133930000	166180000	103410000	101650000
CEP131	ENSG00000141577	39337000	2.34299e+07	1.39082e+07	8.30831e+06	1.50464e+07	1.28979e+07	121780000	32232000	29292000	72939000	66404000	34678000	39337000	25038000	45366000	2.2271e+07	1.13409e+07	1.64754e+07	-3.21793e+06	7.15129e+06	22674000	-2.14941e+06	18171000	7.71441e+06	-626801	2.27394e+07	9.5781e+06	64089000	1.60432e+07	1.40497e+07	23773000
CEP135	ENSG00000174799	33354000	2.58255e+07	44995000	8.61869e+06	102022000	9.9865e+07	81128000	4420200	6494100	4.47522e+06	67896000	48223000	61811000	13596000	33354000	59698000	13261000	37874000	47238000	43971000	46019000	48600000	41021000	236697	13788000	27188000	361340000	98384000	219800000	105660000	205150000
CEP162	ENSG00000135315	1.61776e+07	2.10707e+07	58144000	3.23929e+07	1.90651e+07	1.65054e+07	1.42422e+07	9.53561e+06	-1.19284e+06	1.61776e+07	1.38814e+07	58882000	91634000	2.3245e+07	2.42363e+07	120520000	48376000	47964000	1.91031e+07	108990000	89363000	67912000	1.2199e+07	1.62207e+07	1.3222e+07	8.46102e+06	2.08893e+07	77179000	17241000	3.13829e+07	42693000
CEP170	ENSG00000143702	65342000	3.18143e+07	651870000	141871250	69188500	4.3448e+07	17673000	90840000	8457100	48780000	65342000	1.31017e+07	69281000	82732000	123940000	681700000	564880000	439140000	418640000	937350000	832410000	622040000	728210000	2.10824e+07	23509000	2.22057e+06	88823000	49554000	156680000	102520000	95927000
CEP170B	ENSG00000099814	30291000	1.96547e+07	7.73748e+06	6.79661e+06	1.2502e+07	3.1317e+06	21677000	50619000	38038000	15646000	111420000	14501000	20863000	30291000	31838000	-3.43477e+06	2.10926e+07	5.85101e+06	1.96068e+07	1.57338e+07	6.99469e+06	3.66707e+06	8.48027e+06	6.38102e+06	1.07576e+07	1.1304e+07	1.37696e+07	1.36063e+07	1.77536e+07	1.13978e+07	1.97647e+07
CEP250	ENSG00000126001	69141000	2.89435e+07	149390000	3.26764e+07	314160000	86346250	113360000	39639000	29703000	86288000	69141000	42784000	40761000	136890000	75527000	76063000	151710000	179190000	91694000	139870000	214070000	147070000	169220000	233090000	263070000	278500000	475660000	235880000	428910000	349820000	446920000
CEP290	ENSG00000198707	145080000	8.22287e+07	226080000	6.58992e+07	134750000	4.76994e+07	103800000	1.13982e+08	145080000	2.26157e+08	5.75782e+07	9.62967e+07	292190000	167810000	378970000	1.28235e+08	5.97285e+07	236760000	215400000	164930000	268690000	279420000	290810000	2.3008e+08	1.23088e+08	9.16264e+07	163020000	6.49599e+07	241680000	145340000	124160000
CEP350	ENSG00000135837	79491000	6.64928e+07	110805000	5.35762e+07	95096000	6.68806e+07	79491000	89896000	2.95139e+07	202470000	96210000	3.05846e+07	284380000	8.25354e+06	3.07275e+07	233050000	111490000	110120000	1.05523e+07	93343000	3.6365e+07	164230000	162730000	6.43138e+07	28612000	1.98128e+07	363720000	92602000	109100000	130320000	97590000
CEP41	ENSG00000106477	2.31307e+07	8.34725e+06	1.88115e+07	7.6366e+06	1.24124e+07	4.53825e+06	37089000	16861000	28874000	2.18311e+07	49100000	2.31307e+07	15677000	15523000	26968000	-5.66442e+06	2.23532e+07	2.39061e+07	2.56866e+07	2.0004e+07	7.9091e+06	1.46224e+07	17619000	2.10498e+07	8.76518e+06	1.03977e+07	18367000	3.95299e+06	9.08291e+06	14661000	14427000
CEP97	ENSG00000182504	11793000	3.96191e+06	5.00301e+06	3.0493e+06	1.00602e+07	5.37767e+06	8818300	24189000	8.27322e+06	5.92227e+06	11793000	5.11236e+06	14538000	12150000	12602000	2.56842e+06	5.05841e+06	1.28016e+07	2.06787e+06	4.94762e+06	1.14598e+07	6.65568e+06	4.36032e+06	8.36546e+06	4.93038e+06	477965	25847000	6.50983e+06	13056000	12647000	11755000
CEPT1	ENSG00000134255	37044000	1.68998e+07	65151500	3.61337e+07	68897500	4.07862e+07	2.50009e+07	50964000	37044000	20999000	78027000	43250000	1.10199e+07	12350000	48538000	203750000	93665000	86841000	1.87185e+07	54314000	75989000	52563000	53416000	1.08676e+07	139420000	157210000	96322000	73863000	37891000	63932000	33314000
CERS2	ENSG00000143418	187230000	8.97269e+07	448690000	106025000	348615000	118836250	242120000	278460000	165100000	71508000	408070000	187230000	400520000	179330000	149810000	466440000	262530000	566030000	430940000	321040000	315910000	532400000	613750000	286230000	411000000	247680000	411780000	650200000	145960000	418120000	260540000
CERS5	ENSG00000139624	10409000	9.78332e+06	27446500	1.48558e+07	26415000	1.12607e+07	2.32599e+06	2.111e+06	10409000	2.48812e+06	2.43806e+06	29134000	29046000	23006000	10525000	25627000	55415000	9.53758e+06	6.98861e+06	29266000	15906000	51103000	40954000	5.36261e+06	34743000	7.59168e+06	22764000	40194000	18982000	30066000	39783000
CERS6	ENSG00000172292	81762000	4.84347e+07	89314500	3.88012e+07	76171500	4.81729e+07	258260000	93618000	81762000	20742000	1.28675e+07	76660000	96690000	139590000	52765000	1.24738e+07	138490000	112780000	3.03425e+07	82266000	76081000	96363000	163940000	104350000	29396000	118550000	3.21317e+07	223730000	50356000	101490000	50853000
CES1	ENSG00000198848	13822000	8.26418e+06	9574150000	3543462500	2.0771e+07	4.62562e+07	12598000	14479000	3669100	13822000	25862000	30036000	31717000	11474000	7621500	2123700000	4674300000	11526000000	5591000000	8133300000	11015000000	11194000000	15135000000	3.93829e+06	618882	4.8759e+06	7.14393e+06	47428000	216860000	62337000	34398000
CES2	ENSG00000172831	39396000	7.8405e+07	2.26711e+07	1.1033e+07	1.93323e+07	9.0889e+06	6.30773e+06	118960000	254620000	1.11976e+07	19100000	56450000	237100000	30441000	39396000	2.13353e+07	2.33281e+07	3.01535e+07	8.41259e+06	15742000	22014000	34500000	60457000	2.99316e+07	9.22963e+06	1.57444e+07	1.30357e+07	2.16017e+07	50123000	17063000	24119000
CETN2	ENSG00000147400	137150000	8.86838e+07	34742500	2.51067e+07	180140000	67035875	161830000	178010000	57049000	119950000	137150000	100240000	249250000	51370000	485150000	78549000	46108000	6.49578e+06	2.30621e+07	64524000	86940000	2.23325e+07	23377000	116730000	144960000	80416000	215320000	276470000	228540000	99797000	257860000
CETN3	ENSG00000153140	32808000	3.94976e+07	7.97597e+06	9.18414e+06	2.51509e+07	5.3601e+07	21313000	30465000	5.44959e+06	1.57154e+07	82643000	32808000	63022000	48702000	198170000	1.81673e+07	4.32625e+06	6.65991e+06	37419000	2.1186e+06	9.29202e+06	6.36699e+06	2.04505e+07	6.15853e+06	848172	5.36242e+06	153590000	2.06639e+07	89539000	29638000	137520000
CFAP20	ENSG00000070761	913740000	3.12536e+08	519845000	178360000	927510000	466947500	1394300000	913740000	897750000	705040000	1765200000	1186000000	883350000	844820000	1581800000	676380000	380050000	200410000	772260000	291600000	596540000	696910000	443150000	142480000	640430000	185490000	2039000000	820820000	1177700000	1034200000	1273900000
CFB	ENSG00000243649	1001100000	8.40725e+08	482875000	2.17446e+08	874550000	1.45779e+09	192850000	55332000	2937400000	2610300000	490290000	1001100000	1311200000	1441400000	123460000	499600000	893050000	894910000	205780000	466150000	307830000	757110000	443000000	955040000	5469000000	3247600000	76435000	2387300000	374210000	794060000	757020000
CFH	ENSG00000000971	58832000	2.15493e+08	165790000	68124375	112410000	1.18383e+08	12077000	20292000	70802000	131000000	10231000	70041000	58832000	1141100000	28050000	74523000	105790000	239480000	65922000	311990000	148790000	205760000	182790000	36214000	146970000	87967000	6963100	292070000	109610000	506950000	115210000
CFI	ENSG00000205403	260110000	1.35415e+08	1.55291e+07	2.25316e+07	127655000	1.83409e+08	418890000	62702000	406690000	178590000	76857000	260110000	422370000	414750000	129040000	30233000	21625000	74697000	9.30402e+06	5.26993e+06	7.40704e+06	71096000	9.43325e+06	43964000	531460000	125640000	4614700	616840000	53447000	153020000	129670000
CFL1	ENSG00000172757	47060000000	7.13442e+09	81600500000	15759187500	60668500000	33138375000	56841000000	41009000000	60644000000	42905000000	50209000000	41308000000	43297000000	47060000000	62558000000	77432000000	78009000000	35925000000	111900000000	82322000000	114830000000	86869000000	80879000000	43113000000	44990000000	16905000000	122580000000	43052000000	129920000000	76347000000	84320000000
CFL2	ENSG00000165410	697610000	2.18183e+08	78959000	3.89719e+07	8.67549e+07	2.83282e+07	426710000	634080000	919940000	1032600000	827380000	292450000	305050000	697610000	804440000	80674000	77244000	2.59973e+07	52300000	3.43096e+07	138950000	177980000	94805000	8.77425e+07	78040000	2.2822e+06	86327000	8.71827e+07	82494000	111320000	181120000
CFP	ENSG00000126759	6.12595e+06	4.90258e+06	83024500	123095750	2.12441e+07	4.70329e+08	1.13644e+07	6.12595e+06	5.78334e+06	-2.17738e+06	1.73376e+07	5.81301e+06	1.23141e+07	5.26365e+06	1.53417e+07	102880000	54170000	641860000	136960000	90545000	40538000	75504000	53359000	1.40497e+07	41117000	2175200000	1.60433e+07	51828000	2.01782e+07	22310000	10338000
CGGBP1	ENSG00000163320	476300000	9.76217e+07	444225000	175905000	871385000	347244375	516330000	490170000	521130000	274150000	639840000	229840000	402030000	418260000	476300000	977680000	367050000	241650000	750520000	439630000	506100000	448820000	366870000	614120000	852050000	305630000	1959800000	890720000	1366600000	825140000	935630000
CGN	ENSG00000143375	2233200000	8.39356e+08	38057500	1.08787e+08	1092550000	5.64901e+08	1218600000	5854900000	2779800000	2233200000	1914500000	2215300000	2028000000	2999200000	2326900000	149010000	11977000	34622000	8704400	41493000	58418000	491970000	27131000	13697000	1142600000	103320000	44074000	1042500000	1372900000	1507200000	1228900000
CH507-152C13.1	ENSG00000275895	3532700000	7.46931e+08	2261900000	326075000	2903350000	755928125	2371900000	3578200000	2803400000	2431200000	3659300000	4847200000	4977400000	3532700000	2819200000	2423200000	1977700000	1165700000	2544900000	2413700000	2110100000	2492700000	2012400000	1510600000	2730400000	1732900000	2965000000	5271100000	3670200000	2942500000	2864200000
CH507-9B2.3	ENSG00000280071	6245800000	2.58109e+09	2597050000	1196059375	4468700000	2076921875	4048600000	9322900000	10054000000	11199000000	7162900000	4331100000	1939600000	4474900000	6245800000	2333600000	2860500000	1495000000	4890000000	5786500000	2994000000	2037500000	1299600000	10580000000	6556000000	1282800000	4547300000	6709400000	3918800000	4390100000	3449500000
CHAF1B	ENSG00000159259	79637000	30290000	1.83016e+07	8.49894e+06	2.74975e+07	9.05917e+06	173240000	41539000	62476000	75410000	115770000	71500000	79637000	83183000	122320000	1.90199e+07	1.75833e+07	2.84906e+07	-1.2459e+06	1.66727e+07	2.47015e+07	2.72624e+07	495029	1.89358e+07	3.57746e+06	3.65869e+07	18741000	2.58678e+07	3.8774e+07	3.50325e+07	2.91272e+07
CHAMP1	ENSG00000198824	344380000	1.87174e+08	269280000	6.98672e+07	385545000	2.19511e+08	161780000	803180000	627000000	288740000	344380000	480880000	417670000	115360000	105520000	460970000	307110000	167450000	260790000	277770000	370750000	199330000	247460000	29194000	997800000	70693000	301060000	675150000	376200000	435140000	394890000
CHCHD2	ENSG00000106153	610280000	7.18852e+08	457720000	169798750	416235000	146403750	3477400000	1683900000	869170000	420870000	391320000	197890000	246360000	771900000	610280000	903530000	304890000	211750000	502320000	670220000	413120000	296100000	508180000	640390000	596930000	386570000	280950000	591920000	262580000	173810000	445900000
CHCHD3	ENSG00000106554	5166100000	1.28155e+09	2688250000	205162500	3750950000	1195278125	5166100000	5331200000	5969700000	5776600000	2246600000	5207100000	2917900000	3829400000	2586100000	2636800000	2658100000	3217500000	2274100000	2941900000	2891000000	2608200000	2718400000	7367400000	4426400000	2786400000	3868000000	5874900000	3168800000	3633900000	3241100000
CHCHD4	ENSG00000163528	364860000	6.30062e+07	209395000	75413750	301910000	43016250	364860000	640140000	344120000	380880000	339100000	400580000	379950000	253830000	312090000	151420000	186750000	135900000	431510000	147060000	300600000	232040000	260290000	260010000	293930000	397590000	309890000	228250000	348710000	281700000	351830000
CHCHD5	ENSG00000125611	54240000	2.07512e+07	3.49006e+07	2.45625e+07	87032000	3.98645e+07	83853000	34415000	46956000	107030000	54240000	46364000	74819000	3.59442e+07	76718000	2.08169e+07	3.73493e+07	2.86607e+07	3.24518e+07	114990000	70594000	2.2382e+06	4.22343e+07	125630000	3.82736e+07	-1.4816e+07	92967000	151450000	107900000	56836000	81097000
CHCHD6	ENSG00000159685	264490000	1.39204e+08	117130000	4.08759e+07	192775000	74769375	136490000	522720000	381310000	387950000	264490000	103050000	72183000	321130000	62807000	96441000	-2.14593e+07	150600000	100780000	166350000	141070000	133480000	88731000	117680000	390880000	237300000	261370000	223030000	91255000	162520000	142970000
CHD1	ENSG00000153922	42512000	1.40693e+07	66328500	1.16308e+07	45459000	2.38814e+07	50832000	39930000	36756000	42512000	45487000	85886000	23158000	61283000	19552000	65308000	47777000	58013000	84631000	57983000	78121000	89543000	67349000	1.95518e+07	23312000	49804000	95301000	41114000	92640000	68276000	38512000
CHD1L	ENSG00000131778	208780000	8.51774e+07	37290500	2.34883e+07	66921000	2.76012e+07	306250000	396790000	174540000	85990000	214410000	92546000	211970000	208780000	27547000	46722000	31558000	-6.11327e+06	111380000	29631000	52779000	43023000	10922000	5.83776e+06	39010000	42457000	121300000	69719000	104510000	76708000	64123000
CHD2	ENSG00000173575	244420000	7.40444e+07	158925000	22025000	284465000	86519500	264230000	339090000	244420000	292540000	124960000	495600000	211920000	197220000	212110000	149370000	126940000	120780000	167340000	150510000	206880000	180880000	168700000	51994000	262540000	311290000	263890000	564380000	263460000	353330000	305040000
CHD3	ENSG00000170004	394600000	1.65329e+08	59052000	27953500	311735000	1.3642e+08	615600000	446270000	394600000	156970000	557680000	425620000	218320000	140920000	96443000	75925000	42179000	33344000	25633000	85176000	96804000	87343000	20464000	2.42688e+07	504610000	2.85589e+07	301200000	451360000	244320000	322270000	370950000
CHD4	ENSG00000111642	5730200000	9.12383e+08	2812100000	607390625	4283000000	1.65191e+09	6381600000	4988200000	6154000000	4365700000	6885400000	7748900000	4935700000	4704700000	5730200000	2399200000	2542200000	5509500000	2976200000	2804600000	2607200000	2819600000	2981000000	598650000	6972700000	6822200000	4203200000	7068300000	4069700000	4362800000	3917300000
CHD7	ENSG00000171316	39198000	4.57173e+07	1.38214e+07	7.24072e+06	1.83818e+07	6.36491e+06	79753000	19559000	85935000	13921000	167730000	130940000	39198000	21769000	23113000	669340	2.17234e+07	1.08211e+07	1.68217e+07	8.986e+06	2.46431e+07	6.03478e+06	2.12488e+07	1.59038e+07	1.81527e+07	2.96496e+07	1.97789e+07	24474000	1.86109e+07	-7.0772e+06	1.68375e+07
CHD8	ENSG00000100888	115570000	5.64585e+07	95137500	16298250	71973500	5.97872e+07	145410000	184580000	100000000	82238000	368190000	134140000	99262000	115570000	114790000	92026000	89669000	54805000	130600000	104410000	119180000	85553000	98249000	1.07811e+06	57502000	32009000	259380000	118460000	145520000	74856000	69091000
[truncated: 6,168 more rows]

## Sheet: S2
DATASET 2 - Proteomics statistical tests
[truncated: 3,860 more rows]

## Sheet: S3
DATASET 3 - Transcriptomic data (TPM)
[truncated: 19,809 more rows]
[truncated: 19 more columns]

## Sheet: S4
DATASET 4 - mRNA:protein pairs with strong correlation (Spearman rho >0.7 or <-0.7)
[truncated: 1,923 more rows]

[truncated: 19 more sheets: S5, S6, S7, S8, S9, S10, S11, S12, S13, S14, S15, S16, S17, S18, S19, S20, S21, S22, Sheet1]
